# Supplementary material for: Machine-Learning Guided Discovery of Bioactive Inhibitors of PD1-PDL1 Interaction
Source: Pharmaceuticals (Basel). 2022 May 16;15(5):613. doi: 10.3390/ph15050613 (PMC9145945; doi:10.3390/ph15050613)
Supplement: Supplementary file 1 [file pharmaceuticals-15-00613-s001.zip]

Archive with 1 entries (1 files):
- pharmaceuticals-1710563-supplementary.xlsx
