# Supplementary material for: Machine-Learning Guided Discovery of Bioactive Inhibitors of PD1-PDL1 Interaction
Source: Pharmaceuticals (Basel). 2022 May 16;15(5):613. doi: 10.3390/ph15050613 (PMC9145945; doi:10.3390/ph15050613)
Supplement: Supplementary file 1 [file pharmaceuticals-15-00613-s001.zip › pharmaceuticals-1710563-supplementary.xlsx]

## Sheet: 0-master_classifier_Patents1-6(
Table S1: List of ACTIVE, INACTIVE and DECOY molecules used for ML modeling
Compound ID	Source	Activity	SMILES
1--1	BMS Patent 1: WO2015034820A1	ACTIVE	COC1=C(CN2[C@@H](CCCC2)C(=O)O)C(=CC(=C1)OCC=1C(=C(C=CC1)C1=CC=CC=C1)C)OC
1--10	BMS Patent 1: WO2015034820A1	ACTIVE	COC1=C(C(=CC(=C1)OCC1=C(C(=CC=C1)C1=CC=CC=C1)C)OC)CNCCN1CCN(CC1)C
1--100	BMS Patent 1: WO2015034820A1	ACTIVE	CC=1C=C(C=CC1OCC1=C(C(=CC=C1)C1=CC=CC=C1)C)CN1CCC1
1--101	BMS Patent 1: WO2015034820A1	ACTIVE	CC1=C(C=CC=C1C1=CC=CC=C1)COC=1C=C2CCNCC2=CC1
1--102	BMS Patent 1: WO2015034820A1	ACTIVE	CC=1C=C(C=CC1OCC1=C(C(=CC=C1)C1=CC=CC=C1)C)CNCCO
1--103	BMS Patent 1: WO2015034820A1	ACTIVE	COC1=C(C(=CC(=C1)OCC1=C(C(=CC=C1)C1=CC=CC=C1)C)OC)CNCCO
1--104	BMS Patent 1: WO2015034820A1	ACTIVE	BrC=1C=C(C=CC1OCC1=C(C(=CC=C1)C1=CC=CC=C1)C)CN[C@H](C(=O)O)C
1--105	BMS Patent 1: WO2015034820A1	ACTIVE	COC1=C(C(=CC(=C1)OCC1=C(C(=CC=C1)C1=CC=CC=C1)C)OC)CN[C@@H](C(=O)O)C
1--106	BMS Patent 1: WO2015034820A1	ACTIVE	COC1=C(C(=CC(=C1)OCC1=C(C(=CC=C1)C1=CC(=CC=C1)OC)C)OC)CN[C@@H](C(=O)O)C
1--107	BMS Patent 1: WO2015034820A1	ACTIVE	FC=1C=C(C=C(C1)OC)C=1C(=C(C=CC1)COC1=CC(=C(C(=C1)OC)CN[C@@H](C(=O)O)C)OC)C
1--108	BMS Patent 1: WO2015034820A1	ACTIVE	O1COC2=C1C=CC(=C2)C=2C(=C(C=CC2)COC2=CC(=C(C(=C2)OC)CN[C@@H](C(=O)O)C)OC)C
1--109	BMS Patent 1: WO2015034820A1	ACTIVE	CC1=C(C=CC=C1C1=CC=CC=C1)COC1=C2CCC(C2=CC=C1)NCCNC(C)=O
1--11	BMS Patent 1: WO2015034820A1	ACTIVE	COC1=C(C(=CC(=C1)OCC1=C(C(=CC=C1)C1=CC=CC=C1)C)OC)CNCCN1C(CCCC1)=O
1--110	BMS Patent 1: WO2015034820A1	ACTIVE	CC=1C=C(C=CC1OCC1=C(C(=CC=C1)C1=CC=CC=C1)C)CNCC1CC(N1)=O
1--111	BMS Patent 1: WO2015034820A1	ACTIVE	COC1=C(C(=CC(=C1)OCC1=C(C(=CC=C1)C1=CC=CC=C1)C)OC)CNC[C@H](CC(=O)O)O
1--112	BMS Patent 1: WO2015034820A1	ACTIVE	O1CCOC2=C1C=CC(=C2)C=2C(=C(C=CC2)COC2=C(C=C(C=C2)CN2[C@@H](CCCC2)C(=O)O)C(F)(F)F)C
1--113	BMS Patent 1: WO2015034820A1	ACTIVE	O1CCOC2=C1C=CC(=C2)C=2C(=C(C=CC2)COC2=C(C=C(C=C2)CNCCNC(C)=O)C(F)(F)F)C
1--114	BMS Patent 1: WO2015034820A1	ACTIVE	O1CCOC2=C1C=CC(=C2)C=2C(=C(C=CC2)COC2=C(C=C(C=C2)CNC[C@H](CC(=O)O)O)C(F)(F)F)C
1--115	BMS Patent 1: WO2015034820A1	ACTIVE	ClC=1C=C(C=CC1OCC1=C(C(=CC=C1)C1=CC=CC=C1)C)CN[C@@H](C(=O)O)[C@H](C)O
1--116	BMS Patent 1: WO2015034820A1	ACTIVE	ClC=1C=C(C=CC1OCC1=C(C(=CC=C1)C1=CC=CC=C1)C)CN[C@@H](C(=O)O)[C@@H](C)O
1--117	BMS Patent 1: WO2015034820A1	ACTIVE	ClC=1C=C(C=CC1OCC1=C(C(=CC=C1)C1=CC=CC=C1)C)CN[C@H](C(=O)O)[C@H](C)O
1--118	BMS Patent 1: WO2015034820A1	ACTIVE	CC1=C(C=CC=C1C1=CC=CC=C1)COC1=CC=C(S1)CNCCO
1--119	BMS Patent 1: WO2015034820A1	ACTIVE	CC1=C(C=CC=C1C1=CC=CC=C1)COC=1C=CC(=NC1)CNCCO
1--12	BMS Patent 1: WO2015034820A1	ACTIVE	COC1=C(C(=CC(=C1)OCC1=C(C(=CC=C1)C1=CC=CC=C1)C)OC)CNCCCN1C(CCC1)=O
1--120	BMS Patent 1: WO2015034820A1	ACTIVE	CC1=C(C=CC=C1C1=CC=CC=C1)COC=1C=CC(=NC1)CNC1(CCCC1)CO
1--121	BMS Patent 1: WO2015034820A1	ACTIVE	CNCC1=NC=C(C=C1)OCC1=C(C(=CC=C1)C1=CC=CC=C1)C
1--122	BMS Patent 1: WO2015034820A1	ACTIVE	CC1=C(C=CC=C1C1=CC=CC=C1)COC=1C=CC(=NC1)CNCC1CCC(N1)=O
1--123	BMS Patent 1: WO2015034820A1	ACTIVE	COC=1C=C(OCC2=C(C#N)C(=CC=C2)C2=CC=CC=C2)C=C(C1CNCC1=NC=CC=C1)OC
1--124	BMS Patent 1: WO2015034820A1	ACTIVE	C1(CC1)NCC1=C(C=C(OCC2=C(C#N)C(=CC=C2)C2=CC=CC=C2)C=C1OC)OC
1--125	BMS Patent 1: WO2015034820A1	ACTIVE	COC=1C=C(OCC2=C(C#N)C(=CC=C2)C2=CC=CC=C2)C=C(C1CN1CC(CCC1)C)OC
1--126	BMS Patent 1: WO2015034820A1	ACTIVE	COC=1C=C(OCC2=C(C#N)C(=CC=C2)C2=CC=CC=C2)C=C(C1CNCCN1CCCC1)OC
1--127	BMS Patent 1: WO2015034820A1	ACTIVE	OC1CCN(CC1)CC1=C(C=C(OCC2=C(C#N)C(=CC=C2)C2=CC=CC=C2)C=C1OC)OC
1--128	BMS Patent 1: WO2015034820A1	ACTIVE	COC=1C=C(OCC2=C(C#N)C(=CC=C2)C2=CC=CC=C2)C=C(C1CN1CCOCC1)OC
1--129	BMS Patent 1: WO2015034820A1	ACTIVE	COC=1C=C(OCC2=C(C#N)C(=CC=C2)C2=CC=CC=C2)C=C(C1CNCC=1C=NC=CC1)OC
1--13	BMS Patent 1: WO2015034820A1	ACTIVE	COC1=C(C(=CC(=C1)OCC1=C(C(=CC=C1)C1=CC=CC=C1)C)OC)CNCCN1CC(NCC1)=O
1--130	BMS Patent 1: WO2015034820A1	ACTIVE	COC=1C=C(OCC2=C(C#N)C(=CC=C2)C2=CC=CC=C2)C=C(C1CNCC1=CC=NC=C1)OC
1--131	BMS Patent 1: WO2015034820A1	ACTIVE	OC=1C=C(C=CC1)CNCC1=C(C=C(OCC2=C(C#N)C(=CC=C2)C2=CC=CC=C2)C=C1OC)OC
1--132	BMS Patent 1: WO2015034820A1	ACTIVE	OC1=C(C=CC=C1)CNCC1=C(C=C(OCC2=C(C#N)C(=CC=C2)C2=CC=CC=C2)C=C1OC)OC
1--133	BMS Patent 1: WO2015034820A1	ACTIVE	OC1=CC=C(C=C1)CNCC1=C(C=C(OCC2=C(C#N)C(=CC=C2)C2=CC=CC=C2)C=C1OC)OC
1--134	BMS Patent 1: WO2015034820A1	ACTIVE	C1(CCC1)NCC1=C(C=C(OCC2=C(C#N)C(=CC=C2)C2=CC=CC=C2)C=C1OC)OC
1--135	BMS Patent 1: WO2015034820A1	ACTIVE	C1(CCCC1)NCC1=C(C=C(OCC2=C(C#N)C(=CC=C2)C2=CC=CC=C2)C=C1OC)OC
1--136	BMS Patent 1: WO2015034820A1	ACTIVE	C1(CCCCC1)NCC1=C(C=C(OCC2=C(C#N)C(=CC=C2)C2=CC=CC=C2)C=C1OC)OC
1--137	BMS Patent 1: WO2015034820A1	ACTIVE	COC=1C=C(OCC2=C(C#N)C(=CC=C2)C2=CC=CC=C2)C=C(C1CNCCCN1C(CCC1)=O)OC
1--138	BMS Patent 1: WO2015034820A1	ACTIVE	COC=1C=C(OCC2=C(C#N)C(=CC=C2)C2=CC=CC=C2)C=C(C1CNC(C)C)OC
1--139	BMS Patent 1: WO2015034820A1	ACTIVE	C(#N)C1=C(C=CC=C1C1=CC=CC=C1)COC1=CC(=C(C(=C1)OC)CNCCNC(C)=O)OC
1--14	BMS Patent 1: WO2015034820A1	ACTIVE	COC1=C(C(=CC(=C1)OCC1=C(C(=CC=C1)C1=CC=CC=C1)C)OC)CNCCN1CCOCC1
1--140	BMS Patent 1: WO2015034820A1	ACTIVE	CN(CCNCC1=C(C=C(OCC2=C(C#N)C(=CC=C2)C2=CC=CC=C2)C=C1OC)OC)C
1--141	BMS Patent 1: WO2015034820A1	ACTIVE	COC=1C=C(OCC2=C(C#N)C(=CC=C2)C2=CC=CC=C2)C=C(C1CNCCOC)OC
1--142	BMS Patent 1: WO2015034820A1	ACTIVE	OCCNCC1=C(C=C(OCC2=C(C#N)C(=CC=C2)C2=CC=CC=C2)C=C1OC)OC
1--143	BMS Patent 1: WO2015034820A1	ACTIVE	OCC1(CCCC1)NCC1=C(C=C(OCC2=C(C#N)C(=CC=C2)C2=CC=CC=C2)C=C1OC)OC
1--144	BMS Patent 1: WO2015034820A1	ACTIVE	OC1CCC(CC1)NCC1=C(C=C(OCC2=C(C#N)C(=CC=C2)C2=CC=CC=C2)C=C1OC)OC
1--145	BMS Patent 1: WO2015034820A1	ACTIVE	C(#N)C1=C(C=CC=C1C1=CC=CC=C1)COC1=CC(=C(C(=C1)OC)CNCCC(=O)N)OC
1--146	BMS Patent 1: WO2015034820A1	ACTIVE	COC=1C=C(OCC2=C(C#N)C(=CC=C2)C2=CC=CC=C2)C=C(C1CNC)OC
1--147	BMS Patent 1: WO2015034820A1	ACTIVE	COC=1C=C(OCC2=C(C#N)C(=CC=C2)C2=CC=CC=C2)C=C(C1CNCCC1=NC=CC=C1)OC
1--148	BMS Patent 1: WO2015034820A1	ACTIVE	COC=1C=C(OCC2=C(C#N)C(=CC=C2)C2=CC=CC=C2)C=C(C1CN1C(CCC1)C)OC
1--149	BMS Patent 1: WO2015034820A1	ACTIVE	C(C)(=O)N1CCN(CC1)CC1=C(C=C(OCC2=C(C#N)C(=CC=C2)C2=CC=CC=C2)C=C1OC)OC
1--15	BMS Patent 1: WO2015034820A1	ACTIVE	COC1=C(C(=CC(=C1)OCC1=C(C(=CC=C1)C1=CC=CC=C1)C)OC)CN1C(CCCC1)C(=O)O
1--150	BMS Patent 1: WO2015034820A1	ACTIVE	COC=1C=C(OCC2=C(C#N)C(=CC=C2)C2=CC=CC=C2)C=C(C1CN1CCCC1)OC
1--151	BMS Patent 1: WO2015034820A1	ACTIVE	OCC1CN(CCC1)CC1=C(C=C(OCC2=C(C#N)C(=CC=C2)C2=CC=CC=C2)C=C1OC)OC
1--152	BMS Patent 1: WO2015034820A1	ACTIVE	C(#N)C1=C(C=CC=C1C1=CC=CC=C1)COC1=CC(=C(C(=C1)OC)CN1C[C@H](CC1)NC(C)=O)OC
1--153	BMS Patent 1: WO2015034820A1	ACTIVE	N1(CCC1)CC1=C(C=C(OCC2=C(C#N)C(=CC=C2)C2=CC=CC=C2)C=C1OC)OC
1--154	BMS Patent 1: WO2015034820A1	ACTIVE	C(C)(=O)N1CCN(CCC1)CC1=C(C=C(OCC2=C(C#N)C(=CC=C2)C2=CC=CC=C2)C=C1OC)OC
1--155	BMS Patent 1: WO2015034820A1	ACTIVE	C(C)N(CC1=CC=NC=C1)CC1=C(C=C(OCC2=C(C#N)C(=CC=C2)C2=CC=CC=C2)C=C1OC)OC
1--156	BMS Patent 1: WO2015034820A1	ACTIVE	OC[C@H]1N(CCC1)CC1=C(C=C(OCC2=C(C#N)C(=CC=C2)C2=CC=CC=C2)C=C1OC)OC
1--157	BMS Patent 1: WO2015034820A1	ACTIVE	CC1N(C(CC1)C)CC1=C(C=C(OCC2=C(C#N)C(=CC=C2)C2=CC=CC=C2)C=C1OC)OC
1--158	BMS Patent 1: WO2015034820A1	ACTIVE	OC1CN(CCC1)CC1=C(C=C(OCC2=C(C#N)C(=CC=C2)C2=CC=CC=C2)C=C1OC)OC
1--159	BMS Patent 1: WO2015034820A1	ACTIVE	C(#N)C1=C(C=CC=C1C1=CC=CC=C1)COC1=CC(=C(C(=C1)OC)CN1CC(CCC1)C(=O)O)OC
1--16	BMS Patent 1: WO2015034820A1	ACTIVE	CN(CC(=O)O)CC1=CC(=CC=C1)OCC1=C(C(=CC=C1)C1=CC=CC=C1)C
1--160	BMS Patent 1: WO2015034820A1	ACTIVE	C(#N)C1=C(C=CC=C1C1=CC=CC=C1)COC1=CC(=C(C(=C1)OC)CN1[C@@H](CCC1)C(=O)N)OC
1--161	BMS Patent 1: WO2015034820A1	ACTIVE	C(#N)C1=C(C=CC=C1C1=CC=CC=C1)COC1=CC(=C(C(=C1)OC)CN1[C@@H](CCCC1)C(=O)O)OC
1--162	BMS Patent 1: WO2015034820A1	ACTIVE	ClC=1C=C(C=CC1OCC1=C(C(=CC=C1)C1=CC=CC=C1)C)CN1CC2(N=N2)C[C@H]1C(=O)O
1--163	BMS Patent 1: WO2015034820A1	ACTIVE	NCCOCCOCCNCC1=C(C=C(C=C1OC)OCC1=C(C(=CC=C1)C1=CC=CC=C1)C)OC
1--164	BMS Patent 1: WO2015034820A1	ACTIVE	COC1=C(C(=CC(=C1)OCC1=C(C(=CC=C1)C1=CC=CC=C1)C)OC)CNCCOCCOCCO
1--165	BMS Patent 1: WO2015034820A1	ACTIVE	COC1=C(C(=CC(=C1)OCC1=C(C(=CC=C1)C1=CC=CC=C1)C)OC)CNCCN1CCN(CC1)C1=C(C=CC=C1)OC
1--166	BMS Patent 1: WO2015034820A1	ACTIVE	COC1=C(C(=CC(=C1)OCC1=C(C(=CC=C1)C1=CC=CC=C1)C)OC)CNCCN1CCN(CC1)C1=NC=CC=C1
1--167	BMS Patent 1: WO2015034820A1	ACTIVE	COC1=C(C(=CC(=C1)OCC1=C(C(=CC=C1)C1=CC=CC=C1)C)OC)CNCCN1CCN(CC1)C1=NC=CC=N1
1--168	BMS Patent 1: WO2015034820A1	ACTIVE	C(C)(C)(C)OC(=O)N1CCN(CC1)CCNCC1=C(C=C(C=C1OC)OCC1=C(C(=CC=C1)C1=CC=CC=C1)C)OC
1--169	BMS Patent 1: WO2015034820A1	ACTIVE	COC1=C(C(=CC(=C1)OCC1=C(C(=CC=C1)C1=CC=CC=C1)C)OC)CNCCN1CCS(CC1)(=O)=O
1--17	BMS Patent 1: WO2015034820A1	ACTIVE	COC1=C(C(=CC(=C1)OCC1=C(C(=CC=C1)C1=CC=CC=C1)C)OC)CNC1CN(CCC1)CC
1--170	BMS Patent 1: WO2015034820A1	ACTIVE	COC1=C(C(=CC(=C1)OCC1=C(C(=CC=C1)C1=CC=CC=C1)C)OC)CNCCNC(OCC1=CC=CC=C1)=O
1--171	BMS Patent 1: WO2015034820A1	ACTIVE	COC1=C(C(=CC(=C1)OCC1=C(C(=CC=C1)C1=CC=CC=C1)C)OC)CNCCCN1CCN(CC1)C
1--172	BMS Patent 1: WO2015034820A1	ACTIVE	COC1=C(C(=CC(=C1)OCC1=C(C(=CC=C1)C1=CC=CC=C1)C)OC)CNCCCN1CCOCC1
1--173	BMS Patent 1: WO2015034820A1	ACTIVE	COC1=C(C(=CC(=C1)OCC1=C(C(=CC=C1)C1=CC=CC=C1)C)OC)CNCCCN1C=NC=C1
1--174	BMS Patent 1: WO2015034820A1	ACTIVE	COC1=C(C(=CC(=C1)OCC1=C(C(=CC=C1)C1=CC=CC=C1)C)OC)CNCC1CC(N1)=O
1--175	BMS Patent 1: WO2015034820A1	ACTIVE	COC1=C(C(=CC(=C1)OCC1=C(C(=CC=C1)C1=CC=CC=C1)C)OC)CNCCC(=O)NCCC=1N=CNC1
1--176	BMS Patent 1: WO2015034820A1	ACTIVE	COC1=C(C(=CC(=C1)OCC1=C(C(=CC=C1)C1=CC=CC=C1)C)OC)CNCCCN(CCO)CCO
1--177	BMS Patent 1: WO2015034820A1	ACTIVE	COC1=C(C(=CC(=C1)OCC1=C(C(=CC=C1)C1=CC=CC=C1)C)OC)CNCCCOC1=CC=CC=C1
1--178	BMS Patent 1: WO2015034820A1	ACTIVE	COC1=C(C(=CC(=C1)OCC1=C(C(=CC=C1)C1=CC=CC=C1)C)OC)CNCCC(C(=O)O)O
1--179	BMS Patent 1: WO2015034820A1	ACTIVE	COC1=C(C(=CC(=C1)OCC1=C(C(=CC=C1)C1=CC=CC=C1)C)OC)CNCCCN1CCN(CC1)C=1C=C(C=CC1)O
1--18	BMS Patent 1: WO2015034820A1	ACTIVE	COC1=C(C(=CC(=C1)OCC1=C(C(=CC=C1)C1=CC=CC=C1)C)OC)CNCCN1C(CCC1)=O
1--180	BMS Patent 1: WO2015034820A1	ACTIVE	C(C1=CC=CC=C1)OCCNCC1=C(C=C(C=C1OC)OCC1=C(C(=CC=C1)C1=CC=CC=C1)C)OC
1--181	BMS Patent 1: WO2015034820A1	ACTIVE	COC1=C(C(=CC(=C1)OCC1=C(C(=CC=C1)C1=CC=CC=C1)C)OC)CNCCOCCOCCOCCO
1--182	BMS Patent 1: WO2015034820A1	ACTIVE	COC1=C(C(=CC(=C1)OCC1=C(C(=CC=C1)C1=CC=CC=C1)C)OC)CNCCOCCOCCOCCOCCOCCOCCC(=O)O
1--183	BMS Patent 1: WO2015034820A1	ACTIVE	COC1=C(C(=CC(=C1)OCC1=C(C(=CC=C1)C1=CC=CC=C1)C)OC)CNCCOCCOCCOCCOCCC(=O)O
1--184	BMS Patent 1: WO2015034820A1	ACTIVE	N(C(=N)N)CCC[C@@H](C(=O)O)NC([C@@H](CC1=CC=CC=C1)NC(CNCC1=C(C=C(C=C1OC)OCC1=C(C(=CC=C1)C1=CC=CC=C1)C)OC)=O)=O
1--185	BMS Patent 1: WO2015034820A1	ACTIVE	COC1=C(C(=CC(=C1)OCC1=C(C(=CC=C1)C1=CC=CC=C1)C)OC)CNCC(=O)NCC(=O)NCC(=O)O
1--186	BMS Patent 1: WO2015034820A1	ACTIVE	COC1=C(C(=CC(=C1)OCC1=C(C(=CC=C1)C1=CC=CC=C1)C)OC)CNCCC[C@@H](C(=O)O)NC(C)=O
1--187	BMS Patent 1: WO2015034820A1	ACTIVE	FC1(CC(C1)CNCC1=C(C=C(C=C1OC)OCC1=C(C(=CC=C1)C1=CC=CC=C1)C)OC)F
1--188	BMS Patent 1: WO2015034820A1	ACTIVE	C1(CCC1)CNCC1=C(C=C(C=C1OC)OCC1=C(C(=CC=C1)C1=CC=CC=C1)C)OC
1--189	BMS Patent 1: WO2015034820A1	ACTIVE	COC1=C(C(=CC(=C1)OCC1=C(C(=CC=C1)C1=CC=CC=C1)C)OC)CNCC(=O)NCC(=O)N[C@H](C(=O)O)CC(C)C
1--19	BMS Patent 1: WO2015034820A1	ACTIVE	C(C)(=O)O[C@@H]1C[C@H](N(C1)CC1=CC(=C(C=C1)OCC1=C(C(=CC=C1)C1=CC=CC=C1)C)C)C(=O)O
1--190	BMS Patent 1: WO2015034820A1	ACTIVE	NCCN(C)CC1=C(C=C(C=C1OC)OCC1=C(C(=CC=C1)C1=CC=CC=C1)C)OC
1--191	BMS Patent 1: WO2015034820A1	ACTIVE	COC1=C(C(=CC(=C1)OCC1=C(C(=CC=C1)C1=CC=CC=C1)C)OC)CN(CCNC(NC1=CC=CC=C1)=O)C
1--192	BMS Patent 1: WO2015034820A1	ACTIVE	COC1=C(C(=CC(=C1)OCC1=C(C(=CC=C1)C1=CC=CC=C1)C)OC)CN(CCNS(=O)(=O)C=1C=C2C=CC(OC2=CC1)=O)C
1--193	BMS Patent 1: WO2015034820A1	ACTIVE	COC1=C(C(=CC(=C1)OCC1=C(C(=CC=C1)C1=CC=CC=C1)C)OC)CN(CCNC(C=C)=O)C
1--194	BMS Patent 1: WO2015034820A1	ACTIVE	COC1=C(C(=CC(=C1)OCC1=C(C(=CC=C1)C1=CC=CC=C1)C)OC)CN(CCNC(=O)/C=C/C(=O)OCC)C
1--195	BMS Patent 1: WO2015034820A1	ACTIVE	COC1=C(C(=CC(=C1)OCC1=C(C(=CC=C1)C1=CC=CC=C1)C)OC)CN1CC2(N=N2)C[C@H]1C(=O)O
1--196	BMS Patent 1: WO2015034820A1	ACTIVE	COC1=C(C(=CC(=C1)OCC1=C(C(=CC=C1)C1=CC=CC=C1)C)OC)CNC(CO)(CO)CO
1--197	BMS Patent 1: WO2015034820A1	ACTIVE	ClC=1C=C(C=CC1OCC1=C(C(=CC=C1)C1=CC=CC=C1)C)CNC[C@H](CC(=O)O)O
1--198	BMS Patent 1: WO2015034820A1	ACTIVE	C(#N)C=1C=C(C=CC1OCC1=C(C(=CC=C1)C1=CC=CC=C1)C)CNCCNC(C)=O
1--199	BMS Patent 1: WO2015034820A1	ACTIVE	O1CCOC2=C1C=CC(=C2)C=2C(=C(C=CC2)COC2=CC(=C(C=C2F)CNCCNC(C)=O)F)C
1--2	BMS Patent 1: WO2015034820A1	ACTIVE	CC1=C(C=CC=C1COC=1C=C2CCN(CC2=CC1)CC(=O)O)C1=CC=CC=C1
1--20	BMS Patent 1: WO2015034820A1	ACTIVE	OCCNC(=O)C1CCN(CC1)CC1=CC(=C(C=C1)OCC1=C(C(=CC=C1)C1=CC=CC=C1)C)C
1--200	BMS Patent 1: WO2015034820A1	ACTIVE	O1CCOC2=C1C=CC(=C2)C=2C(=C(C=CC2)COC2=CC(=C(C=C2F)CNC[C@H](CC(=O)O)O)F)C
1--201	BMS Patent 1: WO2015034820A1	ACTIVE	O1CCOC2=C1C=CC(=C2)C=2C(=C(C=CC2)COC2=CC(=C(C=C2F)CN2[C@@H](CCCC2)C(=O)O)F)C
1--202	BMS Patent 1: WO2015034820A1	ACTIVE	COC1=NC(=CC=C1CNCCNC(C)=O)OCC1=C(C(=CC=C1)C1=CC=CC=C1)C
1--203	BMS Patent 1: WO2015034820A1	ACTIVE	N1(CCC1)CC=1C=CC(=NC1)OCC1=C(C(=CC=C1)C1=CC=CC=C1)C
1--204	BMS Patent 1: WO2015034820A1	ACTIVE	CC1=C(C=CC=C1C1=CC=CC=C1)COC1=CC=C(C=N1)CNC1CCC1
1--205	BMS Patent 1: WO2015034820A1	ACTIVE	CC1=C(C=CC=C1C1=CC=CC=C1)COC1=CC=C(C=N1)CNC1CCCC1
1--206	BMS Patent 1: WO2015034820A1	ACTIVE	CC1=C(C=CC=C1C1=CC=CC=C1)COC1=CC=C(C=N1)CNCCCN1C(CCC1)=O
1--207	BMS Patent 1: WO2015034820A1	ACTIVE	CC1=C(C=CC=C1C1=CC=CC=C1)COC1=CC=C(C=N1)CNCCC1=NC=CC=C1
1--208	BMS Patent 1: WO2015034820A1	ACTIVE	CC1=C(C=CC=C1C1=CC=CC=C1)COC1=NC=C(C=C1)CN1CCCC1
1--209	BMS Patent 1: WO2015034820A1	ACTIVE	CC1=C(C=CC=C1C1=CC=CC=C1)COC1=CC=C(C=N1)CN1[C@@H](CCC1)CO
1--21	BMS Patent 1: WO2015034820A1	ACTIVE	COC1=C(C(=CC(=C1)OCC1=C(C(=CC=C1)C1=CC=CC=C1)C)OC)CNC(C)C1=NN=C(N1)C
1--210	BMS Patent 1: WO2015034820A1	ACTIVE	CC1=C(C=CC=C1C1=CC=CC=C1)COC1=CC=C(C=N1)CN1[C@@H](CCCC1)C(=O)O
1--211	BMS Patent 1: WO2015034820A1	ACTIVE	CC1=C(C=CC=C1C1=CC=CC=C1)COC1=CC=C(C=N1)CN1CC(CCC1)C(=O)O
1--212	BMS Patent 1: WO2015034820A1	ACTIVE	CC1=C(C=CC=C1C1=CC=CC=C1)COC1=CC=C(C=N1)CN1CC(CCC1)CO
1--213	BMS Patent 1: WO2015034820A1	ACTIVE	CC1=C(C=CC=C1C1=CC=CC=C1)COC1=CC=C(C=N1)CN1CCC(CC1)O
1--214	BMS Patent 1: WO2015034820A1	ACTIVE	CC1=C(C=CC=C1C1=CC=CC=C1)COC1=NC=C(C=C1)CN1C(CCC1)C
1--215	BMS Patent 1: WO2015034820A1	ACTIVE	CC1=C(C=CC=C1C1=CC=CC=C1)COC1=CC=C(C=N1)CNC(C)C
1--216	BMS Patent 1: WO2015034820A1	ACTIVE	CNCC=1C=NC(=CC1)OCC1=C(C(=CC=C1)C1=CC=CC=C1)C
1--217	BMS Patent 1: WO2015034820A1	ACTIVE	CC1=C(C=CC=C1C1=CC=CC=C1)COC1=CC=C(C=N1)CNCCNC(C)=O
1--218	BMS Patent 1: WO2015034820A1	ACTIVE	CN(CCNCC=1C=NC(=CC1)OCC1=C(C(=CC=C1)C1=CC=CC=C1)C)C
1--219	BMS Patent 1: WO2015034820A1	ACTIVE	COCCNCC=1C=NC(=CC1)OCC1=C(C(=CC=C1)C1=CC=CC=C1)C
1--22	BMS Patent 1: WO2015034820A1	ACTIVE	BrC=1C=C(C=CC1OCC1=C(C(=CC=C1)C1=CC=CC=C1)C)CNCCNC(C)=O
1--220	BMS Patent 1: WO2015034820A1	ACTIVE	CC1=C(C=CC=C1C1=CC=CC=C1)COC1=CC=C(C=N1)CNCCO
1--221	BMS Patent 1: WO2015034820A1	ACTIVE	CC1=C(C=CC=C1C1=CC=CC=C1)COC1=CC=C(C=N1)CNC1(CCCC1)CO
1--222	BMS Patent 1: WO2015034820A1	ACTIVE	CC1=C(C=CC=C1C1=CC=CC=C1)COC1=CC=C(C=N1)CNC1CCC(CC1)O
1--223	BMS Patent 1: WO2015034820A1	ACTIVE	CC1=C(C=CC=C1C1=CC=CC=C1)COC1=CC=C(C=N1)CNCCC(=O)N
1--224	BMS Patent 1: WO2015034820A1	ACTIVE	CC1=C(C=CC=C1C1=CC=CC=C1)COC1=CC=C(C=N1)CN[C@H](C(=O)O)C
1--225	BMS Patent 1: WO2015034820A1	ACTIVE	CC1=C(C=CC=C1C1=CC=CC=C1)COC1=CC=C(C=N1)CNCC1CCC(N1)=O
1--226	BMS Patent 1: WO2015034820A1	ACTIVE	CC1=C(C=CC=C1C1=CC=CC=C1)COC1=CC=C(C=N1)CN1C[C@H](CC1)NC(C)=O
1--227	BMS Patent 1: WO2015034820A1	ACTIVE	FC=1C=C(C=C(C1)OC)C=1C(=C(C=CC1)COC1=CC(=C(C(=C1)OC)CN[C@@H](C(=O)O)C)OC)C
1--228	BMS Patent 1: WO2015034820A1	ACTIVE	O1COC2=C1C=CC(=C2)C=2C(=C(C=CC2)COC2=CC(=C(C(=C2)OC)CN[C@@H](C(=O)O)C)OC)C
1--229	BMS Patent 1: WO2015034820A1	ACTIVE	OCCNCC1=C(C=C(OCC=2C(=C(C=CC2)C=2C=C(C=CC2)O)C)C=C1OC)OC
1--23	BMS Patent 1: WO2015034820A1	ACTIVE	ClC=1C=C(C=CC1OCC1=C(C(=CC=C1)C1=CC=CC=C1)C)CN1[C@@H](C[C@H](C1)OC)C(=O)O
1--230	BMS Patent 1: WO2015034820A1	ACTIVE	O1COC2=C1C=CC(=C2)C=2C(=C(C=CC2)COC2=CC(=C(C(=C2)OC)CNCCO)OC)C
1--231	BMS Patent 1: WO2015034820A1	ACTIVE	C(C)OC=1C=C(C=CC1)C=1C(=C(C=CC1)COC1=CC(=C(C(=C1)OC)CNCCO)OC)C
1--232	BMS Patent 1: WO2015034820A1	ACTIVE	COC1=C(C(=CC(=C1)OCC1=C(C(=CC=C1)C1=CC(=CC=C1)OCCN1CCCCC1)C)OC)CNCCO
1--233	BMS Patent 1: WO2015034820A1	ACTIVE	COC1=C(C(=CC(=C1)OCC1=C(C(=CC=C1)C1=CC=CC=C1)C)OC)CNC(CO)(CO)C
1--234	BMS Patent 1: WO2015034820A1	ACTIVE	COC1=C(C(=CC(=C1)OCC1=C(C(=CC=C1)C1=CC=CC=C1)C)OC)CN[C@H](CO)[C@H](CC)C
1--235	BMS Patent 1: WO2015034820A1	ACTIVE	COC1=C(C(=CC(=C1)OCC1=C(C(=CC=C1)C1=CC=CC=C1)C)OC)CN[C@@H](CO)CC(C)C
1--236	BMS Patent 1: WO2015034820A1	ACTIVE	COC1=C(C(=CC(=C1)OCC1=C(C(=CC=C1)C1=CC=CC=C1)C)OC)CNCC(C)O
1--237	BMS Patent 1: WO2015034820A1	ACTIVE	COC1=C(C(=CC(=C1)OCC1=C(C(=CC=C1)C1=CC=CC=C1)C)OC)CNC1(CCCC1)CO
1--238	BMS Patent 1: WO2015034820A1	ACTIVE	COC1=C(C(=CC(=C1)OCC1=C(C(=CC=C1)C1=CC=CC=C1)C)OC)CNC(CO)CO
1--239	BMS Patent 1: WO2015034820A1	ACTIVE	COC1=C(C(=CC(=C1)OCC1=C(C(=CC=C1)C1=CC=CC=C1)C)OC)CNCC(CC)O
1--24	BMS Patent 1: WO2015034820A1	ACTIVE	COC1=C(C(=CC(=C1)OCC1=C(C(=CC=C1)C1=CC=CC=C1)C)OC)CNCCCNC(C)=O
1--240	BMS Patent 1: WO2015034820A1	ACTIVE	COC1=C(C(=CC(=C1)OCC1=C(C(=CC=C1)C1=CC=CC=C1)C)OC)CN[C@H](CO)CC(C)C
1--241	BMS Patent 1: WO2015034820A1	ACTIVE	COC1=C(C(=CC(=C1)OCC1=C(C(=CC=C1)C1=CC=CC=C1)C)OC)CN[C@@H](CO)C(C)C
1--242	BMS Patent 1: WO2015034820A1	ACTIVE	COC1=C(C(=CC(=C1)OCC1=C(C(=CC=C1)C1=CC=CC=C1)C)OC)CN[C@H](CO)C(C)C
1--243	BMS Patent 1: WO2015034820A1	ACTIVE	COC1=C(C(=CC(=C1)OCC1=C(C(=CC=C1)C1=CC=CC=C1)C)OC)CN[C@@H](CO)C
1--244	BMS Patent 1: WO2015034820A1	ACTIVE	COC1=C(C(=CC(=C1)OCC1=C(C(=CC=C1)C1=CC=CC=C1)C)OC)CN[C@H](CO)CC
1--245	BMS Patent 1: WO2015034820A1	ACTIVE	COC1=C(C(=CC(=C1)OCC1=C(C(=CC=C1)C1=CC(=CC=C1)OCCC)C)OC)CNCCO
1--246	BMS Patent 1: WO2015034820A1	ACTIVE	COC1=C(C(=CC(=C1)OCC1=C(C(=CC=C1)C1=CC=CC=C1)C)OC)CNC[C@@H](CO)O
1--247	BMS Patent 1: WO2015034820A1	ACTIVE	COC1=C(C(=CC(=C1)OCC1=C(C(=CC=C1)C1=CC=CC=C1)C)OC)CN[C@@](C(=O)O)(CC)C
1--248	BMS Patent 1: WO2015034820A1	ACTIVE	COC1=C(C(=CC(=C1)OCC1=C(C(=CC=C1)C1=CC=CC=C1)C)OC)CNCC(C)(O)C
1--249	BMS Patent 1: WO2015034820A1	ACTIVE	COC1=C(C(=CC(=C1)OCC1=C(C(=CC=C1)C1=CC=CC=C1)C)OC)CN[C@H](CO)CCC
1--25	BMS Patent 1: WO2015034820A1	ACTIVE	COC1=C(C(=CC(=C1)OCC1=C(C(=CC=C1)C1=CC=CC=C1)C)OC)CN[C@H]1[C@@H](CCCC1)O
1--250	BMS Patent 1: WO2015034820A1	ACTIVE	COC1=C(C(=CC(=C1)OCC1=C(C(=CC=C1)C1=CC=CC=C1)C)OC)CNC(C(C)O)C
1--251	BMS Patent 1: WO2015034820A1	ACTIVE	COC1=C(C(=CC(=C1)OCC1=C(C(=CC=C1)C1=CC=CC=C1)C)OC)CNC[C@H](CO)O
1--252	BMS Patent 1: WO2015034820A1	ACTIVE	COC1=C(C(=CC(=C1)OCC1=C(C(=CC=C1)C1=CC=CC=C1)C)OC)CN[C@@H](CO)CC
1--253	BMS Patent 1: WO2015034820A1	ACTIVE	COC1=C(C(=CC(=C1)OCC1=C(C(=CC=C1)C1=CC=CC=C1)C)OC)CNC[C@H](C)O
1--254	BMS Patent 1: WO2015034820A1	ACTIVE	COC1=C(C(=CC(=C1)OCC1=C(C(=CC=C1)C1=CC=CC=C1)C)OC)CNC1C(CCCC1)O
1--255	BMS Patent 1: WO2015034820A1	ACTIVE	COC1=C(C(=CC(=C1)OCC1=C(C(=CC=C1)C1=CC=CC=C1)C)OC)CN[C@H]1[C@H](CCCC1)O
1--256	BMS Patent 1: WO2015034820A1	ACTIVE	COC1=C(C(=CC(=C1)OCC1=C(C(=CC=C1)C1=CC=CC=C1)C)OC)CN[C@@H]1[C@H](COC1)O
1--257	BMS Patent 1: WO2015034820A1	ACTIVE	COC1=C(C(=CC(=C1)OCC1=C(C(=CC=C1)C1=CC=CC=C1)C)OC)CNCC(C(C)C)O
1--258	BMS Patent 1: WO2015034820A1	ACTIVE	COC1=C(C(=CC(=C1)OCC1=C(C(=CC=C1)C1=CC=CC=C1)C)OC)CNCC(CN(C)C)O
1--259	BMS Patent 1: WO2015034820A1	ACTIVE	C1(CC1)[C@H](CO)NCC1=C(C=C(C=C1OC)OCC1=C(C(=CC=C1)C1=CC=CC=C1)C)OC
1--26	BMS Patent 1: WO2015034820A1	ACTIVE	COC1=C(C(=CC(=C1)OCC1=C(C(=CC=C1)C1=CC=CC=C1)C)OC)CNC1CN(CCC1)C
1--260	BMS Patent 1: WO2015034820A1	ACTIVE	COC1=C(C(=CC(=C1)OCC1=C(C(=CC=C1)C1=CC=CC=C1)C)OC)CNC(C(C)(O)C)C
1--261	BMS Patent 1: WO2015034820A1	ACTIVE	COC1=C(C(=CC(=C1)OCC1=C(C(=CC=C1)C1=CC=CC=C1)C)OC)CN[C@@H](CO)C1=CC=CC=C1
1--262	BMS Patent 1: WO2015034820A1	ACTIVE	COC1=C(C(=CC(=C1)OCC1=C(C(=CC=C1)C1=CC=CC=C1)C)OC)CNC1C(CC2=CC=CC=C12)O
1--263	BMS Patent 1: WO2015034820A1	ACTIVE	COC1=C(C(=CC(=C1)OCC1=C(C(=CC=C1)C1=CC=CC=C1)C)OC)CNC[C@@H](O)C1=CC=CC=C1
1--264	BMS Patent 1: WO2015034820A1	ACTIVE	COC1=C(C(=CC(=C1)OCC1=C(C(=CC=C1)C1=CC=CC=C1)C)OC)CNC[C@H](CC(=O)O)O
1--265	BMS Patent 1: WO2015034820A1	ACTIVE	COC1=C(C(=CC(=C1)OCC1=C(C(=CC=C1)C1=CC=CC=C1)C)OC)CNC1C(CSC1)O
1--266	BMS Patent 1: WO2015034820A1	ACTIVE	COC1=C(C(=CC(=C1)OCC1=C(C(=CC=C1)C1=CC=CC=C1)C)OC)CNC[C@H](O)C1=CC=CC=C1
1--267	BMS Patent 1: WO2015034820A1	ACTIVE	COC1=C(C(=CC(=C1)OCC1=C(C(=CC=C1)C1=CC=CC=C1)C)OC)CNCC(O)C=1C=NC=CC1
1--268	BMS Patent 1: WO2015034820A1	ACTIVE	COC1=C(C(=CC(=C1)OCC1=C(C(=CC=C1)C1=CC=CC=C1)C)OC)CNCC(O)C1=CC=NC=C1
1--269	BMS Patent 1: WO2015034820A1	ACTIVE	C1(CCCCC1)[C@@H](CO)NCC1=C(C=C(C=C1OC)OCC1=C(C(=CC=C1)C1=CC=CC=C1)C)OC
1--27	BMS Patent 1: WO2015034820A1	ACTIVE	COC1=C(C=CC(=C1C)OCC1=C(C(=CC=C1)C1=CC=CC=C1)C)CN1[C@@H](CCCC1)C(=O)O
1--270	BMS Patent 1: WO2015034820A1	ACTIVE	COC1=C(C(=CC(=C1)OCC1=C(C(=CC=C1)C1=CC=CC=C1)C)OC)CNC1(CCOCC1)CO
1--271	BMS Patent 1: WO2015034820A1	ACTIVE	COC1=C(C(=CC(=C1)OCC1=C(C(=CC=C1)C1=CC=CC=C1)C)OC)CNCC(O)C=1N(C=CN1)C
1--272	BMS Patent 1: WO2015034820A1	ACTIVE	COC1=C(C(=CC(=C1)OCC1=C(C(=CC=C1)C1=CC=CC=C1)C)OC)CNCC1(CCCCC1)O
1--273	BMS Patent 1: WO2015034820A1	ACTIVE	COC1=C(C(=CC(=C1)OCC1=C(C(=CC=C1)C1=CC=CC=C1)C)OC)CN[C@@H]1[C@@H](CCC1)O
1--274	BMS Patent 1: WO2015034820A1	ACTIVE	COC1=C(C(=CC(=C1)OCC1=C(C(=CC=C1)C1=CC=CC=C1)C)OC)CNCC1(CCN(CC1)C)O
1--275	BMS Patent 1: WO2015034820A1	ACTIVE	COC1=C(C(=CC(=C1)OCC1=C(C(=CC=C1)C1=CC=CC=C1)C)OC)CN[C@H]1[C@@H](CCCC1)O
1--276	BMS Patent 1: WO2015034820A1	ACTIVE	COC1=C(C(=CC(=C1)OCC1=C(C(=CC=C1)C1=CC=CC=C1)C)OC)CN[C@@H]1[C@H](CCC1)O
1--277	BMS Patent 1: WO2015034820A1	ACTIVE	COC1=C(C(=CC(=C1)OCC1=C(C(=CC=C1)C1=CC=CC=C1)C)OC)CN[C@H]1[C@@H](CCC1)O
1--278	BMS Patent 1: WO2015034820A1	ACTIVE	COC1=C(C(=CC(=C1)OCC1=C(C(=CC=C1)C1=CC=CC=C1)C)OC)CN[C@H](CO)[C@H](C)O
1--279	BMS Patent 1: WO2015034820A1	ACTIVE	COC1=C(C(=CC(=C1)OCC1=C(C(=CC=C1)C1=CC=CC=C1)C)OC)CN[C@@H](CO)[C@@H](C)O
1--28	BMS Patent 1: WO2015034820A1	ACTIVE	CC=1C=C(C=CC1OCC1=C(C(=CC=C1)C1=CC=CC=C1)C)CN1[C@](CCC1)(C(=O)O)CC=C
1--280	BMS Patent 1: WO2015034820A1	ACTIVE	COC1=C(C(=CC(=C1)OCC1=C(C(=CC=C1)C1=CC=CC=C1)C)OC)CNCC1(CCC1)O
1--281	BMS Patent 1: WO2015034820A1	ACTIVE	COC1=C(C(=CC(=C1)OCC1=C(C(=CC=C1)C1=CC=CC=C1)C)OC)CNC[C@@H](CC(=O)O)O
1--282	BMS Patent 1: WO2015034820A1	ACTIVE	COC1=C(C(=CC(=C1)OCC1=C(C(=CC=C1)C1=CC=CC=C1)C)OC)CNC(CO)(CO)CC
1--283	BMS Patent 1: WO2015034820A1	ACTIVE	COC1=C(C(=CC(=C1)OCC1=C(C(=CC=C1)C1=CC=CC=C1)C)OC)CN[C@H](CO)C1=CC=CC=C1
1--284	BMS Patent 1: WO2015034820A1	ACTIVE	COC1=C(C(=CC(=C1)OCC1=C(C(=CC=C1)C1=CC=CC=C1)C)OC)CN1CCC(CC1)(C(=O)N)O
1--285	BMS Patent 1: WO2015034820A1	ACTIVE	COC1=C(C(=CC(=C1)OCC1=C(C(=CC=C1)C1=CC(=CC=C1)OC)C)OC)CNCCNC(C)=O
1--286	BMS Patent 1: WO2015034820A1	ACTIVE	C(C)OC=1C=C(C=CC1)C=1C(=C(C=CC1)COC1=CC(=C(C(=C1)OC)CNCCNC(C)=O)OC)C
1--287	BMS Patent 1: WO2015034820A1	ACTIVE	O1COC2=C1C=CC(=C2)C=2C(=C(C=CC2)COC2=CC(=C(C(=C2)OC)CNCCNC(C)=O)OC)C
1--288	BMS Patent 1: WO2015034820A1	ACTIVE	O1COC2=C1C=CC(=C2)C=2C(=C(C=CC2)COC2=CC(=C(C(=C2)OC)CNC(CN2CCN(CC2)C)(C)C)OC)C
1--289	BMS Patent 1: WO2015034820A1	ACTIVE	O1CCOC2=C1C=CC(=C2)C=2C(=C(C=CC2)COC2=CC(=C(C(=C2)OC)CNCCNC(C)=O)OC)C
1--29	BMS Patent 1: WO2015034820A1	ACTIVE	BrC=1C=C(C=CC1OCC1=C(C(=CC=C1)C1=CC=CC=C1)C)CNCCC(=O)N
1--290	BMS Patent 1: WO2015034820A1	ACTIVE	C(C)OC=1C=C(C=CC1)C=1C(=C(C=CC1)COC1=CC(=C(C(=C1)OC)CNC(CN1CCN(CC1)C)(C)C)OC)C
1--291	BMS Patent 1: WO2015034820A1	ACTIVE	O1CCOC2=C1C=CC(=C2)C=2C(=C(C=CC2)COC2=CC(=C(C(=C2)OC)CNC(CN2CCN(CC2)C)(C)C)OC)C
1--292	BMS Patent 1: WO2015034820A1	ACTIVE	COC1=C(C(=CC(=C1)OCC1=C(C(=CC=C1)C1=CC(=CC=C1)OCOC)C)OC)CNC(CN1CCN(CC1)C)(C)C
1--293	BMS Patent 1: WO2015034820A1	ACTIVE	COC1=C(C(=CC(=C1)OCC1=C(C(=CC=C1)C1=CC(=CC=C1)OCC=C)C)OC)CNC(CN1CCN(CC1)C)(C)C
1--294	BMS Patent 1: WO2015034820A1	ACTIVE	FC1=C(C=C(C=C1)OCCOC)C=1C(=C(C=CC1)COC1=CC(=C(C(=C1)OC)CNC(CN1CCN(CC1)C)(C)C)OC)C
1--295	BMS Patent 1: WO2015034820A1	ACTIVE	C(#N)C1=C(C=CC=C1C1=CC=CC=C1)COC1=CC(=C(C(=C1)OC)CNC[C@H](CC(=O)O)O)OC
1--296	BMS Patent 1: WO2015034820A1	ACTIVE	O[C@@H](CC(=O)O)CNCC1=NC=C(C=C1)OCC1=C(C(=CC=C1)C1=CC=CC=C1)C
1--297	BMS Patent 1: WO2015034820A1	ACTIVE	ClC=1C=C(C=CC1OCC1=C(C(=CC=C1)C1=CSC=C1)C)CNCCNC(C)=O
1--3	BMS Patent 1: WO2015034820A1	ACTIVE	CC=1C=C(C=CC1OCC1=C(C(=CC=C1)C1=CC=CC=C1)C)CNCCO
1--30	BMS Patent 1: WO2015034820A1	ACTIVE	CC1=C(C=CC=C1C1=CC=CC=C1)COC=1C=C(C=CC1)CNCCC(=O)N
1--31	BMS Patent 1: WO2015034820A1	ACTIVE	ClC=1C=C(C=CC1OCC1=C(C(=CC=C1)C1=CC=CC=C1)C)CN1C(COCC1)C(=O)O
1--32	BMS Patent 1: WO2015034820A1	ACTIVE	COC1=C(C(=CC(=C1)OCC1=C(C(=CC=C1)C1=CC=CC=C1)C)OC)CNC(CC(=O)O)C
1--33	BMS Patent 1: WO2015034820A1	ACTIVE	ClC=1C=C(C=CC1OCC1=C(C(=CC=C1)C1=CC=CC=C1)C)CN1CCC(CC1)C(=O)O
1--34	BMS Patent 1: WO2015034820A1	ACTIVE	ClC=1C=C(C=CC1OCC1=C(C(=CC=C1)C1=CC=CC=C1)C)CN1[C@H](CCCC1)C(=O)O
1--35	BMS Patent 1: WO2015034820A1	ACTIVE	ClC=1C=C(C=CC1OCC1=C(C(=CC=C1)C1=CC=CC=C1)C)CN1[C@@H](CCCC1)C(=O)O
1--36	BMS Patent 1: WO2015034820A1	ACTIVE	COC1=C(C(=CC(=C1)OCC1=C(C(=CC=C1)C1=CC=CC=C1)C)OC)CNCC(=O)N(C)C
1--37	BMS Patent 1: WO2015034820A1	ACTIVE	COC1=C(C(=CC(=C1)OCC1=C(C(=CC=C1)C1=CC=CC=C1)C)OC)CNCCNC(C)=O
1--38	BMS Patent 1: WO2015034820A1	ACTIVE	COC1=C(C=CC(=C1)OCC1=C(C(=CC=C1)C1=CC=CC=C1)C)CN1C(CCCC1)C(=O)O
1--39	BMS Patent 1: WO2015034820A1	ACTIVE	CC1=C(C=CC=C1C1=CC=CC=C1)COC=1C=C(C=CC1)CN1CCC1
1--4	BMS Patent 1: WO2015034820A1	ACTIVE	COC=1C=C(C=CC1)C1=C(C(=CC=C1)COC1=CC=C(CN2CCC2)C=C1)C
1--40	BMS Patent 1: WO2015034820A1	ACTIVE	CO[C@@H]1C[C@H](N(C1)CC1=CC(=C(C=C1)OCC1=C(C(=CC=C1)C1=CC=CC=C1)C)C)C(=O)O
1--41	BMS Patent 1: WO2015034820A1	ACTIVE	CC1=C(C(=CC(=C1)OCC1=C(C(=CC=C1)C1=CC=CC=C1)C)C)CN1C(CCCC1)C(=O)O
1--42	BMS Patent 1: WO2015034820A1	ACTIVE	CC=1C=C(C=CC1OCC1=C(C(=CC=C1)C1=CC=CC=C1)C)CN1C(CCCCC1)C(=O)O
1--43	BMS Patent 1: WO2015034820A1	ACTIVE	CC=1C=C(C=CC1OCC1=C(C(=CC=C1)C1=CC=CC=C1)C)CN1C(CCCC1)CC(=O)O
1--44	BMS Patent 1: WO2015034820A1	ACTIVE	CC=1C=C(C=CC1OCC1=C(C(=CC=C1)C1=CC=CC=C1)C)CNCCCN1C(CCC1)=O
1--45	BMS Patent 1: WO2015034820A1	ACTIVE	ClC=1C=C(C=CC1OCC1=C(C(=CC=C1)C1=CC=CC=C1)C)C(C)NCCNC(C)=O
1--46	BMS Patent 1: WO2015034820A1	ACTIVE	COC1=C(C(=CC(=C1)OCC1=C(C(=CC=C1)C1=CC=CC=C1)C)OC)CN(CC(=O)O)C
1--47	BMS Patent 1: WO2015034820A1	ACTIVE	COC1=C(C(=CC(=C1)OCC1=C(C(=CC=C1)C1=CC=CC=C1)C)OC)CNCCC(=O)N
1--48	BMS Patent 1: WO2015034820A1	ACTIVE	COC1=C(C(=CC(=C1)OCC1=C(C(=CC=C1)C1=CC=CC=C1)C)OC)CN[C@H](C(=O)O)C
1--49	BMS Patent 1: WO2015034820A1	ACTIVE	CC1=C(C=CC=C1C1=CC=CC=C1)COC=1C=C(C=CC1)CN1C(CCCC1)C(=O)O
1--5	BMS Patent 1: WO2015034820A1	ACTIVE	C(C)(=O)NCCNCC1=C(C(=C(C=C1OC)OCC1=C(C(=CC=C1)C1=CC=CC=C1)C)Br)OC
1--50	BMS Patent 1: WO2015034820A1	ACTIVE	FC=1C=C(C=CC1OCC1=C(C(=CC=C1)C1=CC=CC=C1)C)CN1C(CCCC1)C(=O)O
1--51	BMS Patent 1: WO2015034820A1	ACTIVE	O[C@@H]1C[C@@H](N(C1)CC1=CC(=C(C=C1)OCC1=C(C(=CC=C1)C1=CC=CC=C1)C)C)C(=O)O
1--52	BMS Patent 1: WO2015034820A1	ACTIVE	O[C@H]1C[C@@H](N(C1)CC1=CC(=C(C=C1)OCC1=C(C(=CC=C1)C1=CC=CC=C1)C)C)C(=O)O
1--53	BMS Patent 1: WO2015034820A1	ACTIVE	CC=1C=C(C=CC1OCC1=C(C(=CC=C1)C1=CC=CC=C1)C)CN1C(CCCC1)C(=O)O
1--54	BMS Patent 1: WO2015034820A1	ACTIVE	CC=1C=C(C=CC1OCC1=C(C(=CC=C1)C1=CC=CC=C1)C)CN1CC(CCC1)C(=O)O
1--55	BMS Patent 1: WO2015034820A1	ACTIVE	CC=1C=C(C=CC1OCC1=C(C(=CC=C1)C1=CC=CC=C1)C)CN1C[C@@H](CCC1)C(=O)O
1--56	BMS Patent 1: WO2015034820A1	ACTIVE	C[C@@H]1C[C@@H](N(C1)CC1=CC(=C(C=C1)OCC1=C(C(=CC=C1)C1=CC=CC=C1)C)C)C(=O)O
1--57	BMS Patent 1: WO2015034820A1	ACTIVE	CC=1C=C(C=CC1OCC1=C(C(=CC=C1)C1=CC=CC=C1)C)CN1[C@@H](CCCC1)C(=O)O
1--58	BMS Patent 1: WO2015034820A1	ACTIVE	CC=1C=C(C=CC1OCC1=C(C(=CC=C1)C1=CC=CC=C1)C)CN1CCC(CC1)C(=O)O
1--59	BMS Patent 1: WO2015034820A1	ACTIVE	CC=1C=C(C=CC1OCC1=C(C(=CC=C1)C1=CC=CC=C1)C)CN1[C@H](CCCC1)C(=O)O
1--6	BMS Patent 1: WO2015034820A1	ACTIVE	COC1=C(C(=CC(=C1)OCC1=C(C(=CC=C1)C1=CC=CC=C1)C)OC)CNC(CN1CCN(CC1)C)(C)C
1--60	BMS Patent 1: WO2015034820A1	ACTIVE	CC1=C(C=C(C=C1)CN1[C@@H](CCCC1)C(=O)O)OCC1=C(C(=CC=C1)C1=CC=CC=C1)C
1--61	BMS Patent 1: WO2015034820A1	ACTIVE	CC1=C(C=CC=C1C1=CC=CC=C1)COC=1C=C(C=CC1)CNCCCN1C(CCC1)=O
1--62	BMS Patent 1: WO2015034820A1	ACTIVE	CC1=C(C=CC=C1C1=CC=CC=C1)COC1=C2CCCC(C2=CC=C1)NCCNC(C)=O
1--63	BMS Patent 1: WO2015034820A1	ACTIVE	CC1=C(C=CC=C1C1=CC=CC=C1)COC=1C=C2CCCC(C2=CC1)NCCNC(C)=O
1--64	BMS Patent 1: WO2015034820A1	ACTIVE	CC=1C=C(C=CC1OCC1=C(C(=CC=C1)C1=CC=CC=C1)C)CN1CC(=CCC1)C(=O)O
1--65	BMS Patent 1: WO2015034820A1	ACTIVE	ClC=1C=C(C=CC1OCC1=C(C(=CC=C1)C1=CC=CC=C1)C)CNC(C(=O)O)(C)C
1--66	BMS Patent 1: WO2015034820A1	ACTIVE	ClC=1C=C(C=CC1OCC1=C(C(=CC=C1)C1=CC=CC=C1)C)CNCCNC(C)=O
1--67	BMS Patent 1: WO2015034820A1	ACTIVE	BrC=1C=C(C=CC1OCC1=C(C(=CC=C1)C1=CC=CC=C1)C)CN1CCC1
1--68	BMS Patent 1: WO2015034820A1	ACTIVE	COC1=C(C=CC(=C1)OCC1=C(C(=CC=C1)C1=CC=CC=C1)C)CNCCNC(C)=O
1--69	BMS Patent 1: WO2015034820A1	ACTIVE	COC1=C(C(=CC(=C1)OCC1=C(C(=CC=C1)C1=CC=CC=C1)C)OC)CNC1CCC1
1--7	BMS Patent 1: WO2015034820A1	ACTIVE	COC1=C(C(=CC(=C1)OCC1=C(C(=CC=C1)C1=CC=CC=C1)C)OC)CNCCN(S(=O)(=O)C)C
1--70	BMS Patent 1: WO2015034820A1	ACTIVE	CC1=C(C(=CC(=C1)OCC1=C(C(=CC=C1)C1=CC=CC=C1)C)C)CNCCNC(C)=O
1--71	BMS Patent 1: WO2015034820A1	ACTIVE	CC=1C=C(C=CC1OCC1=C(C(=CC=C1)C1=CC=CC=C1)C)C(C)NCCNC(C)=O
1--72	BMS Patent 1: WO2015034820A1	ACTIVE	CC=1C=C(C=CC1OCC1=C(C(=CC=C1)C1=CC=CC=C1)C)CN1[C@@H](CCC1)C(=O)O
1--73	BMS Patent 1: WO2015034820A1	ACTIVE	CC=1C=C(C=CC1OCC1=C(C(=CC=C1)C1=CC=CC=C1)C)CN1C(CCC1)C(=O)O
1--74	BMS Patent 1: WO2015034820A1	ACTIVE	CC=1C=C(C=CC1OCC1=C(C(=CC=C1)C1=CC=CC=C1)C)CN[C@H]1[C@@H](CCCC1)O
1--75	BMS Patent 1: WO2015034820A1	ACTIVE	CC1=C(C=CC=C1C1=CC=CC=C1)COC1=CC=C(C=C1)CN1C(CCCC1)C(=O)O
1--76	BMS Patent 1: WO2015034820A1	ACTIVE	CC=1C=C(C=CC1OCC1=C(C(=CC=C1)C1=CC=CC=C1)C)CN1[C@H](CCC1)C(=O)O
1--77	BMS Patent 1: WO2015034820A1	ACTIVE	CC=1C=C(C=CC1OCC1=C(C(=CC=C1)C1=CC=CC=C1)C)CNCC1CCC(N1)=O
1--78	BMS Patent 1: WO2015034820A1	ACTIVE	ClC=1C=C(C=CC1OCC1=C(C(=CC=C1)C1=CC=CC=C1)C)CN[C@H](C(=O)O)C
1--79	BMS Patent 1: WO2015034820A1	ACTIVE	ClC=1C=C(C=CC1OCC1=C(C(=CC=C1)C1=CC=CC=C1)C)CN[C@@H](C(=O)O)C
1--8	BMS Patent 1: WO2015034820A1	ACTIVE	BrC=1C=C(C=CC1OCC1=C(C(=CC=C1)C1=CC=CC=C1)C)CN1C(CCCC1)C(=O)O
1--80	BMS Patent 1: WO2015034820A1	ACTIVE	FC=1C=C(C=CC1OCC1=C(C(=CC=C1)C1=CC=CC=C1)C)CNCCNC(C)=O
1--81	BMS Patent 1: WO2015034820A1	ACTIVE	COC1=C(C=CC(=C1)OCC1=C(C(=CC=C1)C1=CC=CC=C1)C)CN[C@H](C(=O)O)C
1--82	BMS Patent 1: WO2015034820A1	ACTIVE	CC1=C(C=CC=C1C1=CC=CC=C1)COC=1C=C(C=CC1)CN[C@H](C(=O)O)C
1--83	BMS Patent 1: WO2015034820A1	ACTIVE	COC1=C(C=CC(=C1)OCC1=C(C(=CC=C1)C1=CC=CC=C1)C)CNCCC(=O)N
1--84	BMS Patent 1: WO2015034820A1	ACTIVE	COC1=C(C(=CC(=C1)OCC1=C(C(=CC=C1)C1=CC=CC=C1)C)OC)CN1CCC1
1--85	BMS Patent 1: WO2015034820A1	ACTIVE	CC=1C=C(C=CC1OCC1=C(C(=CC=C1)C1=CC=CC=C1)C)CNC(CC(=O)O)C
1--86	BMS Patent 1: WO2015034820A1	ACTIVE	CN([C@@H](C(=O)O)C)CC1=CC(=C(C=C1)OCC1=C(C(=CC=C1)C1=CC=CC=C1)C)C
1--87	BMS Patent 1: WO2015034820A1	ACTIVE	CC1=C(C(=CC(=C1)OCC1=C(C(=CC=C1)C1=CC=CC=C1)C)C)CNCCC(=O)N
1--88	BMS Patent 1: WO2015034820A1	ACTIVE	CC=1C=C(C=CC1OCC1=C(C(=CC=C1)C1=CC=CC=C1)C)CNCCNC(C)=O
1--89	BMS Patent 1: WO2015034820A1	ACTIVE	CC1=C(C=C(C=C1)CNCCNC(C)=O)OCC1=C(C(=CC=C1)C1=CC=CC=C1)C
1--9	BMS Patent 1: WO2015034820A1	ACTIVE	COC1=C(C(=CC(=C1)OCC1=C(C(=CC=C1)C1=CC=CC=C1)C)OC)CNCC(=O)N1CCOCC1
1--90	BMS Patent 1: WO2015034820A1	ACTIVE	CC=1C=C(C=CC1OCC1=C(C(=CC=C1)C1=CC=CC=C1)C)CN1[C@@H](CCC1)CO
1--91	BMS Patent 1: WO2015034820A1	ACTIVE	CC=1C=C(C=CC1OCC1=C(C(=CC=C1)C1=CC=CC=C1)C)CN1[C@@H](CC1)C(=O)O
1--92	BMS Patent 1: WO2015034820A1	ACTIVE	CC1=C(C=CC=C1C1=CC=CC=C1)COC1=CC=C(C=C1)CNCC1CCC(N1)=O
1--93	BMS Patent 1: WO2015034820A1	ACTIVE	CC1=C(C=CC=C1C1=CC=CC=C1)COC1=CC=C(C=C1)CNCC1CCC(N1)=O
1--94	BMS Patent 1: WO2015034820A1	ACTIVE	CC=1C=C(C=CC1OCC1=C(C(=CC=C1)C1=CC=CC=C1)C)CN[C@H](C(=O)O)C
1--95	BMS Patent 1: WO2015034820A1	ACTIVE	CN(CC(=O)O)CC1=CC(=C(C=C1)OCC1=C(C(=CC=C1)C1=CC=CC=C1)C)C
1--96	BMS Patent 1: WO2015034820A1	ACTIVE	CC=1C=C(C=CC1OCC1=C(C(=CC=C1)C1=CC=CC=C1)C)CNCCC(=O)N
1--97	BMS Patent 1: WO2015034820A1	ACTIVE	CC=1C=C(C=CC1OCC1=C(C(=CC=C1)C1=CC=CC=C1)C)CN[C@@H](C(=O)O)C
1--98	BMS Patent 1: WO2015034820A1	ACTIVE	ClC=1C=C(C=CC1OCC1=C(C(=CC=C1)C1=CC=CC=C1)C)CN1CCC1
1--99	BMS Patent 1: WO2015034820A1	ACTIVE	COC1=C(C=CC(=C1)OCC1=C(C(=CC=C1)C1=CC=CC=C1)C)CN1CCC1
2--1000	BMS Patent 2: WO2015160641A2	ACTIVE	C(#N)C=1C=C(COC2=C(CNCCNC(C)=O)C(=CC(=C2)OCC2=C(C(=CC=C2)C2=CC3=C(OCCO3)C=C2)C)C)C=CC1
2--1001	BMS Patent 2: WO2015160641A2	ACTIVE	C(#N)C=1C=C(COC2=C(CN[C@@](C(=O)O)(CO)C)C(=CC(=C2)OCC2=C(C(=CC=C2)C2=CC3=C(OCCO3)C=C2)C)C)C=CC1
2--1002	BMS Patent 2: WO2015160641A2	ACTIVE	C(#N)C=1C=C(COC2=C(CN[C@@H](C(=O)O)CO)C(=CC(=C2)OCC2=C(C(=CC=C2)C2=CC3=C(OCCO3)C=C2)C)C)C=CC1
2--1003	BMS Patent 2: WO2015160641A2	ACTIVE	C(#N)C=1C=C(COC2=C(CNC[C@H](CC(=O)O)O)C(=CC(=C2)OCC2=C(C(=CC=C2)C2=CC3=C(OCCO3)C=C2)C)C)C=CC1
2--1004	BMS Patent 2: WO2015160641A2	ACTIVE	C(#N)C=1C=C(COC2=C(CN3[C@@H](CCCC3)C(=O)O)C(=CC(=C2)OCC2=C(C(=CC=C2)C2=CC3=C(OCCO3)C=C2)C)C)C=CC1
2--1005	BMS Patent 2: WO2015160641A2	ACTIVE	C(#N)C=1C=C(C=NC1)COC1=C(CNCCNC(C)=O)C(=CC(=C1)OCC1=C(C(=CC=C1)C1=CC2=C(OCCO2)C=C1)C)C
2--1006	BMS Patent 2: WO2015160641A2	ACTIVE	C(#N)C=1C=C(C=NC1)COC1=C(CNC[C@H](CC(=O)O)O)C(=CC(=C1)OCC1=C(C(=CC=C1)C1=CC2=C(OCCO2)C=C1)C)C
2--1007	BMS Patent 2: WO2015160641A2	ACTIVE	C(#N)C=1C=C(C=NC1)COC1=C(CN[C@@H](C(=O)O)CO)C(=CC(=C1)OCC1=C(C(=CC=C1)C1=CC2=C(OCCO2)C=C1)C)C
2--1008	BMS Patent 2: WO2015160641A2	ACTIVE	C(#N)C=1C=C(C=NC1)COC1=C(CN[C@@](C(=O)O)(CO)C)C(=CC(=C1)OCC1=C(C(=CC=C1)C1=CC2=C(OCCO2)C=C1)C)C
2--1009	BMS Patent 2: WO2015160641A2	ACTIVE	C(#N)C=1C=C(C=NC1)COC1=C(CN2[C@@H](CCCC2)C(=O)O)C(=CC(=C1)OCC1=C(C(=CC=C1)C1=CC2=C(OCCO2)C=C1)C)C
2--1010	BMS Patent 2: WO2015160641A2	ACTIVE	C(#N)C=1C=C(C=NC1)COC1=C(CN[C@](C(=O)O)(CO)C)C(=CC(=C1)OCC1=C(C(=CC=C1)C1=CC2=C(OCCO2)C=C1)C)C
2--1011	BMS Patent 2: WO2015160641A2	ACTIVE	C(#N)C=1C=C(COC2=C(CNC[C@H](CC(=O)O)O)C=CC(=C2)OCC=2C(=C(C=CC2)C2=CC=CC=C2)C)C=CC1
2--1012	BMS Patent 2: WO2015160641A2	ACTIVE	C(#N)C=1C=C(COC2=C(CN[C@H](C(=O)O)[C@H](C)O)C=CC(=C2)OCC=2C(=C(C=CC2)C2=CC=CC=C2)C)C=CC1
2--1013	BMS Patent 2: WO2015160641A2	ACTIVE	C(#N)C=1C=C(COC2=C(CN[C@@H](C(=O)O)[C@@H](C)O)C=CC(=C2)OCC=2C(=C(C=CC2)C2=CC=CC=C2)C)C=CC1
2--1014	BMS Patent 2: WO2015160641A2	ACTIVE	C(#N)C=1C=C(COC2=C(CNC(C(=O)O)(CO)C)C=CC(=C2)OCC=2C(=C(C=CC2)C2=CC=CC=C2)C)C=CC1
2--1015	BMS Patent 2: WO2015160641A2	ACTIVE	C(#N)C=1C=C(COC2=C(CN[C@@H](C(=O)O)[C@H](C)O)C=CC(=C2)OCC=2C(=C(C=CC2)C2=CC=CC=C2)C)C=CC1
2--1016	BMS Patent 2: WO2015160641A2	ACTIVE	C(#N)C=1C=C(COC2=C(CN[C@@H](C(=O)O)CO)C=CC(=C2)OCC=2C(=C(C=CC2)C2=CC=CC=C2)C)C=CC1
2--1017	BMS Patent 2: WO2015160641A2	ACTIVE	C(#N)C=1C=C(COC2=C(CNC(C(=O)O)CO)C=CC(=C2)OCC=2C(=C(C=CC2)C2=CC=CC=C2)C)C=CC1
2--1018	BMS Patent 2: WO2015160641A2	ACTIVE	C(#N)C=1C=C(COC2=C(CN[C@H](C(=O)O)CO)C=CC(=C2)OCC=2C(=C(C=CC2)C2=CC=CC=C2)C)C=CC1
2--1019	BMS Patent 2: WO2015160641A2	ACTIVE	C(#N)C=1C=C(COC2=C(CN[C@](C(=O)O)(CO)C)C=CC(=C2)OCC=2C(=C(C=CC2)C2=CC=CC=C2)C)C=CC1
2--1020	BMS Patent 2: WO2015160641A2	ACTIVE	C(#N)C=1C=C(COC2=C(CNC(C(=O)O)(C(C)C)CO)C=CC(=C2)OCC=2C(=C(C=CC2)C2=CC=CC=C2)C)C=CC1
2--1021	BMS Patent 2: WO2015160641A2	ACTIVE	C(#N)C=1C=C(COC2=C(CN[C@@H](CC(=O)O)CO)C=CC(=C2)OCC=2C(=C(C=CC2)C2=CC=CC=C2)C)C=CC1
2--1022	BMS Patent 2: WO2015160641A2	ACTIVE	C(#N)C=1C=C(COC2=C(CN[C@H](CC(=O)O)CO)C=CC(=C2)OCC=2C(=C(C=CC2)C2=CC=CC=C2)C)C=CC1
2--1023	BMS Patent 2: WO2015160641A2	ACTIVE	C(#N)C=1C=C(COC2=C(CN[C@@](C(=O)O)(CO)C)C=CC(=C2)OCC=2C(=C(C=CC2)C2=CC=CC=C2)C)C=CC1
2--1024	BMS Patent 2: WO2015160641A2	ACTIVE	C(C1=CC=CC=C1)OC1=C(CNCCNC(C)=O)C=CC(=C1)OCC=1C(=C(C=CC1)C1=CC=CC=C1)C
2--1025	BMS Patent 2: WO2015160641A2	ACTIVE	CC1=C(C=CC=C1COC1=CC(=C(CNCCNC(C)=O)C=C1)OCC1=CC(=CC=C1)C)C1=CC=CC=C1
2--1026	BMS Patent 2: WO2015160641A2	ACTIVE	CC1=C(C=CC=C1COC1=CC(=C(CNCCNC(C)=O)C=C1)OCC(F)(F)F)C1=CC=CC=C1
2--1027	BMS Patent 2: WO2015160641A2	ACTIVE	CC1=C(C=CC=C1COC1=CC(=C(CNCCNC(C)=O)C=C1)OCCC)C1=CC=CC=C1
2--1028	BMS Patent 2: WO2015160641A2	ACTIVE	C(#N)C=1C=C(COC2=C(CNCCNC(C)=O)C=CC(=C2)OCC=2C(=C(C=CC2)C2=CC=CC=C2)C)C=CC1
2--1029	BMS Patent 2: WO2015160641A2	ACTIVE	C(#N)C1=CC=C(COC2=C(CNCCNC(C)=O)C=CC(=C2)OCC=2C(=C(C=CC2)C2=CC=CC=C2)C)C=C1
2--1030	BMS Patent 2: WO2015160641A2	ACTIVE	OCCOC1=C(CNCCNC(C)=O)C=CC(=C1)OCC=1C(=C(C=CC1)C1=CC=CC=C1)C
2--1031	BMS Patent 2: WO2015160641A2	ACTIVE	C(C)(=O)NCCNCC1=C(OCC(=O)N)C=C(C=C1)OCC=1C(=C(C=CC1)C1=CC=CC=C1)C
2--1032	BMS Patent 2: WO2015160641A2	ACTIVE	C(C)(=O)NCCNCC1=C(OCCCCC(=O)OC)C=C(C=C1)OCC=1C(=C(C=CC1)C1=CC=CC=C1)C
2--1033	BMS Patent 2: WO2015160641A2	ACTIVE	CC1=C(C=CC=C1COC1=CC(=C(CNCCNC(C)=O)C=C1)OCCC1=CC=CC=C1)C1=CC=CC=C1
2--1034	BMS Patent 2: WO2015160641A2	ACTIVE	C(C)(=O)NCCNCC1=C(OCC=2C=C(C(=O)OC)C=CC2)C=C(C=C1)OCC=1C(=C(C=CC1)C1=CC=CC=C1)C
2--1035	BMS Patent 2: WO2015160641A2	ACTIVE	OCCCOC1=C(CNCCNC(C)=O)C=CC(=C1)OCC=1C(=C(C=CC1)C1=CC=CC=C1)C
2--1036	BMS Patent 2: WO2015160641A2	ACTIVE	C(C)(=O)NCCNCC1=C(OCCCC(=O)OC)C=C(C=C1)OCC=1C(=C(C=CC1)C1=CC=CC=C1)C
2--1037	BMS Patent 2: WO2015160641A2	ACTIVE	OCC=1C=C(COC2=C(CNCCNC(C)=O)C=CC(=C2)OCC=2C(=C(C=CC2)C2=CC=CC=C2)C)C=CC1
2--1038	BMS Patent 2: WO2015160641A2	ACTIVE	OCC1=C(COC2=C(CNCCNC(C)=O)C=CC(=C2)OCC=2C(=C(C=CC2)C2=CC=CC=C2)C)C=CC=C1
2--1039	BMS Patent 2: WO2015160641A2	ACTIVE	C(C)(=O)NCCNCC1=C(OCC2=CC=C(C(=O)N)C=C2)C=C(C=C1)OCC=1C(=C(C=CC1)C1=CC=CC=C1)C
2--1040	BMS Patent 2: WO2015160641A2	ACTIVE	C(C)(=O)C1=CC=C(COC2=C(CNCCNC(C)=O)C=CC(=C2)OCC=2C(=C(C=CC2)C2=CC=CC=C2)C)C=C1
2--1041	BMS Patent 2: WO2015160641A2	ACTIVE	CC1=C(C=CC=C1COC1=CC(=C(CNCCNC(C)=O)C=C1)OCC1=C(C=CC=C1)S(=O)(=O)C)C1=CC=CC=C1
2--1042	BMS Patent 2: WO2015160641A2	ACTIVE	COCCCOC1=C(CNCCNC(C)=O)C=CC(=C1)OCC=1C(=C(C=CC1)C1=CC=CC=C1)C
2--1043	BMS Patent 2: WO2015160641A2	ACTIVE	C(C)(=O)NCCNCC1=C(OCC2=CC=C(C(=O)O)C=C2)C=C(C=C1)OCC=1C(=C(C=CC1)C1=CC=CC=C1)C
2--1044	BMS Patent 2: WO2015160641A2	ACTIVE	C(C)OC1=C(CNCCNC(C)=O)C=CC(=C1)OCC=1C(=C(C=CC1)C1=CC=CC=C1)C
2--1045	BMS Patent 2: WO2015160641A2	ACTIVE	CC1=C(C=CC=C1COC1=CC(=C(CNCCNC(C)=O)C=C1)OCC1=C(C=CC=C1)C)C1=CC=CC=C1
2--1046	BMS Patent 2: WO2015160641A2	ACTIVE	C(C)(C)(C)C1=CC=C(COC2=C(CNCCNC(C)=O)C=CC(=C2)OCC=2C(=C(C=CC2)C2=CC=CC=C2)C)C=C1
2--1047	BMS Patent 2: WO2015160641A2	ACTIVE	CC1=C(C=CC=C1COC1=CC(=C(CNCCNC(C)=O)C=C1)OCC1=CC=C(C=C1)C)C1=CC=CC=C1
2--1048	BMS Patent 2: WO2015160641A2	ACTIVE	FC1=C(COC2=C(CNCCNC(C)=O)C=CC(=C2)OCC=2C(=C(C=CC2)C2=CC=CC=C2)C)C=CC=C1
2--1049	BMS Patent 2: WO2015160641A2	ACTIVE	FC1=C(COC2=C(CNCCNC(C)=O)C=CC(=C2)OCC=2C(=C(C=CC2)C2=CC=CC=C2)C)C(=CC=C1)F
2--1050	BMS Patent 2: WO2015160641A2	ACTIVE	FC=1C=C(COC2=C(CNCCNC(C)=O)C=CC(=C2)OCC=2C(=C(C=CC2)C2=CC=CC=C2)C)C=CC1
2--1051	BMS Patent 2: WO2015160641A2	ACTIVE	CC1=C(C=CC=C1COC1=CC(=C(CNCCNC(C)=O)C=C1)OCC1=CC(=CC=C1)C(F)(F)F)C1=CC=CC=C1
2--1052	BMS Patent 2: WO2015160641A2	ACTIVE	CC1=C(C=CC=C1COC1=CC(=C(CNCCNC(C)=O)C=C1)OCC1=CC=C(C=C1)C(F)(F)F)C1=CC=CC=C1
2--1053	BMS Patent 2: WO2015160641A2	ACTIVE	ClC1=C(COC2=C(CNCCNC(C)=O)C=CC(=C2)OCC=2C(=C(C=CC2)C2=CC=CC=C2)C)C=CC=C1
2--1054	BMS Patent 2: WO2015160641A2	ACTIVE	ClC=1C=C(COC2=C(CNCCNC(C)=O)C=CC(=C2)OCC=2C(=C(C=CC2)C2=CC=CC=C2)C)C=CC1
2--1055	BMS Patent 2: WO2015160641A2	ACTIVE	C(#N)C1=C(COC2=C(CNCCNC(C)=O)C=CC(=C2)OCC=2C(=C(C=CC2)C2=CC=CC=C2)C)C=CC=C1
2--1056	BMS Patent 2: WO2015160641A2	ACTIVE	CC1=C(C=CC=C1COC1=CC(=C(CNCCNC(C)=O)C=C1)OCC1=CC2=CC=CC=C2C=C1)C1=CC=CC=C1
2--1057	BMS Patent 2: WO2015160641A2	ACTIVE	CC1=C(C=CC=C1COC1=CC(=C(CNCCNC(C)=O)C=C1)OCC1=C(C=CC=C1)[N+](=O)[O-])C1=CC=CC=C1
2--1058	BMS Patent 2: WO2015160641A2	ACTIVE	CC1=C(C=CC=C1COC1=CC(=C(CNCCNC(C)=O)C=C1)OCC1=CC=C(C=C1)[N+](=O)[O-])C1=CC=CC=C1
2--1059	BMS Patent 2: WO2015160641A2	ACTIVE	FC=1C=C(COC2=C(CNCCNC(C)=O)C=CC(=C2)OCC=2C(=C(C=CC2)C2=CC=CC=C2)C)C=CC1F
2--1060	BMS Patent 2: WO2015160641A2	ACTIVE	FC1=C(COC2=C(CNCCNC(C)=O)C=CC(=C2)OCC=2C(=C(C=CC2)C2=CC=CC=C2)C)C=C(C=C1)F
2--1061	BMS Patent 2: WO2015160641A2	ACTIVE	FC(C=1C=C(COC2=C(CNCCNC(C)=O)C=CC(=C2)OCC=2C(=C(C=CC2)C2=CC=CC=C2)C)C=C(C1)C(F)(F)F)(F)F
2--1062	BMS Patent 2: WO2015160641A2	ACTIVE	FC=1C=C(COC2=C(CNCCNC(C)=O)C=CC(=C2)OCC=2C(=C(C=CC2)C2=CC=CC=C2)C)C=C(C1)F
2--1063	BMS Patent 2: WO2015160641A2	ACTIVE	CC1=C(C=CC=C1COC1=CC(=C(CNCCNC(C)=O)C=C1)OCC1=CC=CC2=CC=CC=C12)C1=CC=CC=C1
2--1064	BMS Patent 2: WO2015160641A2	ACTIVE	FC1=C(COC2=C(CNCCNC(C)=O)C=CC(=C2)OCC=2C(=C(C=CC2)C2=CC=CC=C2)C)C=CC(=C1)F
2--1065	BMS Patent 2: WO2015160641A2	ACTIVE	CC=1C=C(COC2=C(CNCCNC(C)=O)C=CC(=C2)OCC=2C(=C(C=CC2)C2=CC=CC=C2)C)C=C(C1)C
2--1066	BMS Patent 2: WO2015160641A2	ACTIVE	CC1=C(C=CC=C1COC1=CC(=C(CNCCNC(C)=O)C=C1)OCC1=C(C=CC=C1)C(F)(F)F)C1=CC=CC=C1
2--1067	BMS Patent 2: WO2015160641A2	ACTIVE	C(C)(=O)NCCNCC1=C(OCC2=CC=C(C(=O)OC)C=C2)C=C(C=C1)OCC=1C(=C(C=CC1)C1=CC=CC=C1)C
2--1068	BMS Patent 2: WO2015160641A2	ACTIVE	ClC1=CC=C(COC2=C(CNCCNC(C)=O)C=CC(=C2)OCC=2C(=C(C=CC2)C2=CC=CC=C2)C)C=C1
2--1069	BMS Patent 2: WO2015160641A2	ACTIVE	ClC=1C=C(COC2=C(CNCCNC(C)=O)C=CC(=C2)OCC=2C(=C(C=CC2)C2=CC=CC=C2)C)C=CC1Cl
2--1070	BMS Patent 2: WO2015160641A2	ACTIVE	FC1=C(COC2=C(CNCCNC(C)=O)C=CC(=C2)OCC=2C(=C(C=CC2)C2=CC=CC=C2)C)C=CC=C1C
2--1071	BMS Patent 2: WO2015160641A2	ACTIVE	FC1=C(COC2=C(CNCCNC(C)=O)C=CC(=C2)OCC=2C(=C(C=CC2)C2=CC=CC=C2)C)C=CC=C1F
2--1072	BMS Patent 2: WO2015160641A2	ACTIVE	ClC=1C(=C(COC2=C(CNCCNC(C)=O)C=CC(=C2)OCC=2C(=C(C=CC2)C2=CC=CC=C2)C)C=CC1)F
2--1073	BMS Patent 2: WO2015160641A2	ACTIVE	C(C1=CC=CC=C1)(=O)C=1C=C(COC2=C(CNCCNC(C)=O)C=CC(=C2)OCC=2C(=C(C=CC2)C2=CC=CC=C2)C)C=CC1
2--1074	BMS Patent 2: WO2015160641A2	ACTIVE	CC1=C(C=CC=C1COC1=CC(=C(CNCCNC(C)=O)C=C1)OCC=1C=CC=C2C=CC=NC12)C1=CC=CC=C1
2--1075	BMS Patent 2: WO2015160641A2	ACTIVE	FC1=CC=C(COC2=C(CNCCNC(C)=O)C=CC(=C2)OCC=2C(=C(C=CC2)C2=CC=CC=C2)C)C=C1
2--1076	BMS Patent 2: WO2015160641A2	ACTIVE	CC1=C(C=CC=C1COC1=CC(=C(CNCCNC(C)=O)C=C1)OCC1=CC(=CC=C1)[N+](=O)[O-])C1=CC=CC=C1
2--1077	BMS Patent 2: WO2015160641A2	ACTIVE	FC1=C(OC=2C=C(COC3=C(CNCCNC(C)=O)C=CC(=C3)OCC=3C(=C(C=CC3)C3=CC=CC=C3)C)C=CC2)C=CC=C1
2--1078	BMS Patent 2: WO2015160641A2	ACTIVE	FC1=CC=C(OC=2C=C(COC3=C(CNCCNC(C)=O)C=CC(=C3)OCC=3C(=C(C=CC3)C3=CC=CC=C3)C)C=CC2)C=C1
2--1079	BMS Patent 2: WO2015160641A2	ACTIVE	FC1=C(COC2=C(CNCCNC(C)=O)C=CC(=C2)OCC=2C(=C(C=CC2)C2=CC=CC=C2)C)C=CC=C1C(F)(F)F
2--1080	BMS Patent 2: WO2015160641A2	ACTIVE	FC1=C(COC2=C(CNCCNC(C)=O)C=CC(=C2)OCC=2C(=C(C=CC2)C2=CC=CC=C2)C)C=C(C=C1)C(F)(F)F
2--1081	BMS Patent 2: WO2015160641A2	ACTIVE	FC=1C=C(COC2=C(CNCCNC(C)=O)C=CC(=C2)OCC=2C(=C(C=CC2)C2=CC=CC=C2)C)C=C(C1)C(F)(F)F
2--1082	BMS Patent 2: WO2015160641A2	ACTIVE	CC1=C(C=CC=C1COC1=CC(=C(CNCCNC(C)=O)C=C1)OCC1=CC(=CC=C1)OC(F)(F)F)C1=CC=CC=C1
2--1083	BMS Patent 2: WO2015160641A2	ACTIVE	ClC1=CC(=NC2=CC=C(C=C12)COC1=C(CNCCNC(C)=O)C=CC(=C1)OCC=1C(=C(C=CC1)C1=CC=CC=C1)C)C(F)(F)F
2--1084	BMS Patent 2: WO2015160641A2	ACTIVE	CC1=C(C=CC=C1COC1=CC(=C(CNCCNC(C)=O)C=C1)OCC1=CC=C(C=C1)S(=O)(=O)C)C1=CC=CC=C1
2--1085	BMS Patent 2: WO2015160641A2	ACTIVE	FC(OC1=C(COC2=C(CNCCNC(C)=O)C=CC(=C2)OCC=2C(=C(C=CC2)C2=CC=CC=C2)C)C=CC=C1)F
2--1086	BMS Patent 2: WO2015160641A2	ACTIVE	COC=1C=C(COC2=C(CNCCNC(C)=O)C=CC(=C2)OCC=2C(=C(C=CC2)C2=CC=CC=C2)C)C=CC1
2--1087	BMS Patent 2: WO2015160641A2	ACTIVE	CC1=C(C=CC=C1COC1=CC(=C(CNCCNC(C)=O)C=C1)OCC1=C(C=CC=C1)OC(F)(F)F)C1=CC=CC=C1
2--1088	BMS Patent 2: WO2015160641A2	ACTIVE	FC(OC1=CC=C(COC2=C(CNCCNC(C)=O)C=CC(=C2)OCC=2C(=C(C=CC2)C2=CC=CC=C2)C)C=C1)F
2--1089	BMS Patent 2: WO2015160641A2	ACTIVE	C(#N)C1=C(C=CC=C1)C1=CC=C(C=C1)COC1=C(CNCCNC(C)=O)C=CC(=C1)OCC=1C(=C(C=CC1)C1=CC=CC=C1)C
2--1090	BMS Patent 2: WO2015160641A2	ACTIVE	COC1=CC=C(COC2=C(CNCCNC(C)=O)C=CC(=C2)OCC=2C(=C(C=CC2)C2=CC=CC=C2)C)C=C1
2--1091	BMS Patent 2: WO2015160641A2	ACTIVE	ClC=1C=C(COC2=C(CNCCNC(C)=O)C=CC(=C2)OCC=2C(=C(C=CC2)C2=CC=CC=C2)C)C=C(C1)F
2--1092	BMS Patent 2: WO2015160641A2	ACTIVE	FC1=C(COC2=C(CNCCNC(C)=O)C=CC(=C2)OCC=2C(=C(C=CC2)C2=CC=CC=C2)C)C(=CC=C1OC)F
2--1093	BMS Patent 2: WO2015160641A2	ACTIVE	FC1=C(C=C(COC2=C(CNCCNC(C)=O)C=CC(=C2)OCC=2C(=C(C=CC2)C2=CC=CC=C2)C)C=C1)OC
2--1094	BMS Patent 2: WO2015160641A2	ACTIVE	FC1=C(COC2=C(CNCCNC(C)=O)C=CC(=C2)OCC=2C(=C(C=CC2)C2=CC=CC=C2)C)C=C(C=C1)C
2--1095	BMS Patent 2: WO2015160641A2	ACTIVE	C(#N)C=1C=CC(=C(COC2=C(CNCCNC(C)=O)C=CC(=C2)OCC=2C(=C(C=CC2)C2=CC=CC=C2)C)C1)F
2--1096	BMS Patent 2: WO2015160641A2	ACTIVE	FC=1C=C(COC2=C(CNCCNC(C)=O)C=CC(=C2)OCC=2C(=C(C=CC2)C2=CC=CC=C2)C)C=C(C1)OC
2--1097	BMS Patent 2: WO2015160641A2	ACTIVE	BrC1=CC(=C(COC2=C(CNCCNC(C)=O)C=CC(=C2)OCC=2C(=C(C=CC2)C2=CC=CC=C2)C)C=C1)C#N
2--1098	BMS Patent 2: WO2015160641A2	ACTIVE	N1N=CC2=CC(=CC=C12)COC1=C(CNCCNC(C)=O)C=CC(=C1)OCC=1C(=C(C=CC1)C1=CC=CC=C1)C
2--1099	BMS Patent 2: WO2015160641A2	ACTIVE	CC1=C(C=CC=C1COC1=CC(=C(CNCCNC(C)=O)C=C1)OCC=1C=C2C=NN(C2=CC1)C1OCCCC1)C1=CC=CC=C1
2--1100	BMS Patent 2: WO2015160641A2	ACTIVE	CC1=C(C=CC=C1COC1=CC(=C(CNCCNC(C)=O)C=C1)OCC1=NC=NC=C1)C1=CC=CC=C1
2--1101	BMS Patent 2: WO2015160641A2	ACTIVE	C(C)(=O)NCCNCC1=C(OCC=2C=C(C=CC2)CC(=O)OC)C=C(C=C1)OCC=1C(=C(C=CC1)C1=CC=CC=C1)C
2--1102	BMS Patent 2: WO2015160641A2	ACTIVE	N1N=CC2=CC=C(C=C12)COC1=C(CNCCNC(C)=O)C=CC(=C1)OCC=1C(=C(C=CC1)C1=CC=CC=C1)C
2--1103	BMS Patent 2: WO2015160641A2	ACTIVE	C(C)(=O)NCCNCC1=C(OCC=2C=C(C(=O)OC)C=CC2F)C=C(C=C1)OCC=1C(=C(C=CC1)C1=CC=CC=C1)C
2--1104	BMS Patent 2: WO2015160641A2	ACTIVE	CC1=NC(=NO1)COC1=C(CNCCNC(C)=O)C=CC(=C1)OCC=1C(=C(C=CC1)C1=CC=CC=C1)C
2--1105	BMS Patent 2: WO2015160641A2	ACTIVE	C(C)(=O)NCCNCC1=C(OCC=2C=C(C(=O)OC(C)(C)C)C=CC2)C=C(C=C1)OCC=1C(=C(C=CC1)C1=CC=CC=C1)C
2--1106	BMS Patent 2: WO2015160641A2	ACTIVE	FC=1C=C(COC2=C(CNCCNC(C)=O)C=CC(=C2)OCC=2C(=C(C=CC2)C2=CC=CC=C2)C)C=C(C1)OC(F)(F)F
2--1107	BMS Patent 2: WO2015160641A2	ACTIVE	COC=1C=C(COC2=C(CNCCNC(C)=O)C=CC(=C2)OCC=2C(=C(C=CC2)C2=CC=CC=C2)C)C=C(C1)OC
2--1108	BMS Patent 2: WO2015160641A2	ACTIVE	FC1=C(C=C(COC2=C(CNCCNC(C)=O)C=CC(=C2)OCC=2C(=C(C=CC2)C2=CC=CC=C2)C)C=C1)C
2--1109	BMS Patent 2: WO2015160641A2	ACTIVE	ClC=1C=CC(=C(COC2=C(CNCCNC(C)=O)C=CC(=C2)OCC=2C(=C(C=CC2)C2=CC=CC=C2)C)C1)F
2--1110	BMS Patent 2: WO2015160641A2	ACTIVE	ClC=1C=C(COC2=C(CNCCNC(C)=O)C=CC(=C2)OCC=2C(=C(C=CC2)C2=CC=CC=C2)C)C=CC1F
2--1111	BMS Patent 2: WO2015160641A2	ACTIVE	CC1=C(C=CC=C1COC1=CC(=C(CNCCNC(C)=O)C=C1)OCC1=CC=NC=C1)C1=CC=CC=C1
2--1112	BMS Patent 2: WO2015160641A2	ACTIVE	N1(C=CC=C1)C=1C=C(COC2=C(CNCCNC(C)=O)C=CC(=C2)OCC=2C(=C(C=CC2)C2=CC=CC=C2)C)C=CC1
2--1113	BMS Patent 2: WO2015160641A2	ACTIVE	FC=1C=C(COC2=C(CNCCNC(C)=O)C=CC(=C2)OCC=2C(=C(C=CC2)C2=CC=CC=C2)C)C=C(C1)C
2--1114	BMS Patent 2: WO2015160641A2	ACTIVE	C(#N)C=1C=C(COC2=C(CNCCNC(C)=O)C=CC(=C2)OCC=2C(=C(C=CC2)C2=CC=CC=C2)C)C=CC1F
2--1115	BMS Patent 2: WO2015160641A2	ACTIVE	CC1=C(C=CC=C1COC1=CC(=C(CNCCNC(C)=O)C=C1)OCC1=NOC(=C1)C)C1=CC=CC=C1
2--1116	BMS Patent 2: WO2015160641A2	ACTIVE	FC(OC=1C=C(COC2=C(CNCCNC(C)=O)C=CC(=C2)OCC=2C(=C(C=CC2)C2=CC=CC=C2)C)C=CC1)F
2--1117	BMS Patent 2: WO2015160641A2	ACTIVE	CC1=C(C=CC=C1COC1=CC(=C(CNCCNC(C)=O)C=C1)OCC=1C=NC=CC1)C1=CC=CC=C1
2--1118	BMS Patent 2: WO2015160641A2	ACTIVE	C1(=NC=CC2=CC=CC=C12)COC1=C(CNCCNC(C)=O)C=CC(=C1)OCC=1C(=C(C=CC1)C1=CC=CC=C1)C
2--1119	BMS Patent 2: WO2015160641A2	ACTIVE	C(C)(=O)NCCNCC1=C(OCC=2C=C(C=CC2)NC(OC(C)(C)C)=O)C=C(C=C1)OCC=1C(=C(C=CC1)C1=CC=CC=C1)C
2--1120	BMS Patent 2: WO2015160641A2	ACTIVE	CC1=C(C=CC=C1COC1=CC(=C(CNCCNC(C)=O)C=C1)OC[C@H]1NC(CC1)=O)C1=CC=CC=C1
2--1121	BMS Patent 2: WO2015160641A2	ACTIVE	C(#N)C=1C=C(COC2=C(CNC[C@H](CC(=O)O)O)C=CC(=C2)OCC2=C(C(=CC=C2)C2=CC3=C(OCCO3)C=C2)C)C=CC1
2--1122	BMS Patent 2: WO2015160641A2	ACTIVE	C(#N)C=1C=C(COC2=C(CN[C@@H](C(=O)O)CO)C=CC(=C2)OCC2=C(C(=CC=C2)C2=CC3=C(OCCO3)C=C2)C)C=CC1
2--1123	BMS Patent 2: WO2015160641A2	ACTIVE	C(#N)C=1C=C(COC2=C(CN[C@@H](C(=O)O)[C@H](C)O)C=CC(=C2)OCC2=C(C(=CC=C2)C2=CC3=C(OCCO3)C=C2)C)C=CC1
2--1124	BMS Patent 2: WO2015160641A2	ACTIVE	C(#N)C=1C=C(COC2=C(CNC(C(=O)O)(CO)C)C=CC(=C2)OCC2=C(C(=CC=C2)C2=CC3=C(OCCO3)C=C2)C)C=CC1
2--1125	BMS Patent 2: WO2015160641A2	ACTIVE	C(#N)C=1C=C(COC2=C(CN[C@@H](C(=O)O)[C@@H](C)O)C=CC(=C2)OCC2=C(C(=CC=C2)C2=CC3=C(OCCO3)C=C2)C)C=CC1
2--1126	BMS Patent 2: WO2015160641A2	ACTIVE	C(#N)C=1C=C(COC2=C(CN[C@@H](CC(=O)O)CO)C=CC(=C2)OCC2=C(C(=CC=C2)C2=CC3=C(OCCO3)C=C2)C)C=CC1
2--1127	BMS Patent 2: WO2015160641A2	ACTIVE	C(#N)C=1C=C(COC2=C(CN[C@@](C(=O)O)(CO)C)C=CC(=C2)OCC2=C(C(=CC=C2)C2=CC3=C(OCCO3)C=C2)C)C=CC1
2--1128	BMS Patent 2: WO2015160641A2	ACTIVE	C(#N)C=1C=C(COC2=C(CN[C@](C(=O)O)(CO)C)C=CC(=C2)OCC2=C(C(=CC=C2)C2=CC3=C(OCCO3)C=C2)C)C=CC1
2--1129	BMS Patent 2: WO2015160641A2	ACTIVE	C(#N)C=1C=C(COC2=C(CN[C@H](CC(=O)O)CO)C=CC(=C2)OCC2=C(C(=CC=C2)C2=CC3=C(OCCO3)C=C2)C)C=CC1
2--1130	BMS Patent 2: WO2015160641A2	ACTIVE	C(#N)C1=CC(=NC=C1)COC1=C(CNCCNC(C)=O)C=CC(=C1)OCC1=C(C(=CC=C1)C1=CC2=C(OCCO2)C=C1)C
2--1131	BMS Patent 2: WO2015160641A2	ACTIVE	C(#N)C1=CC(=NC=C1)COC1=C(CN[C@@](C(=O)O)(CO)C)C=CC(=C1)OCC1=C(C(=CC=C1)C1=CC2=C(OCCO2)C=C1)C
2--1132	BMS Patent 2: WO2015160641A2	ACTIVE	C(#N)C1=CC(=NC=C1)COC1=C(CN2[C@@H](CCCC2)C(=O)O)C=CC(=C1)OCC1=C(C(=CC=C1)C1=CC2=C(OCCO2)C=C1)C
2--1133	BMS Patent 2: WO2015160641A2	ACTIVE	C(#N)C=1C=C(COC2=C(CNC[C@H](CC(=O)O)O)C(=CC(=C2)OCC=2C(=C(C=CC2)C2=CC=CC=C2)C)OC)C=CC1
2--1134	BMS Patent 2: WO2015160641A2	ACTIVE	C(#N)C=1C=C(COC2=C(CN[C@@H](C(=O)O)CO)C(=CC(=C2)OCC=2C(=C(C=CC2)C2=CC=CC=C2)C)OC)C=CC1
2--1135	BMS Patent 2: WO2015160641A2	ACTIVE	C(#N)C=1C=C(COC2=C(CN[C@@H](C(=O)O)[C@H](C)O)C(=CC(=C2)OCC=2C(=C(C=CC2)C2=CC=CC=C2)C)OC)C=CC1
2--1136	BMS Patent 2: WO2015160641A2	ACTIVE	C(#N)C=1C=C(COC2=C(CN[C@H](C(=O)O)[C@H](C)O)C(=CC(=C2)OCC=2C(=C(C=CC2)C2=CC=CC=C2)C)OC)C=CC1
2--1137	BMS Patent 2: WO2015160641A2	ACTIVE	C(#N)C=1C=C(COC2=C(CNC(C(=O)O)(CO)C)C(=CC(=C2)OCC=2C(=C(C=CC2)C2=CC=CC=C2)C)OC)C=CC1
2--1138	BMS Patent 2: WO2015160641A2	ACTIVE	C(#N)C=1C=C(COC2=C(CN[C@@H](C(=O)O)[C@@H](C)O)C(=CC(=C2)OCC=2C(=C(C=CC2)C2=CC=CC=C2)C)OC)C=CC1
2--1139	BMS Patent 2: WO2015160641A2	ACTIVE	C(#N)C=1C=C(COC2=C(CN[C@@H](C(=O)O)CO)C(=CC(=C2)OCC2=C(C(=CC=C2)C2=CC3=C(OCCO3)C=C2)C)OC)C=CC1
2--1140	BMS Patent 2: WO2015160641A2	ACTIVE	C(#N)C=1C=C(COC2=C(CNC[C@H](CC(=O)O)O)C(=CC(=C2)OCC2=C(C(=CC=C2)C2=CC3=C(OCCO3)C=C2)C)OC)C=CC1
2--1141	BMS Patent 2: WO2015160641A2	ACTIVE	C(#N)C=1C=C(COC2=C(CN[C@H](C(=O)O)CO)C(=CC(=C2)OCC2=C(C(=CC=C2)C2=CC3=C(OCCO3)C=C2)C)OC)C=CC1
2--1142	BMS Patent 2: WO2015160641A2	ACTIVE	C(#N)C=1C=C(COC2=C(CN[C@](C(=O)O)(CO)C)C(=CC(=C2)OCC2=C(C(=CC=C2)C2=CC3=C(OCCO3)C=C2)C)OC)C=CC1
2--1143	BMS Patent 2: WO2015160641A2	ACTIVE	C(#N)CCCCOC1=C(CN[C@@H](C(=O)O)CO)C=CC(=C1)OCC=1C(=C(C=CC1)C1=CC=CC=C1)C
2--1144	BMS Patent 2: WO2015160641A2	ACTIVE	C(#N)CCCCOC1=C(CNC[C@H](CC(=O)O)O)C=CC(=C1)OCC=1C(=C(C=CC1)C1=CC=CC=C1)C
2--1145	BMS Patent 2: WO2015160641A2	ACTIVE	ClC1=C(COC2=CC(=C(CN3[C@@H](CCCC3)C(=O)O)C=C2)OCC2=CC(=CC=C2)C#N)C=CC=C1C1=CC2=C(OCCO2)C=C1
2--1146	BMS Patent 2: WO2015160641A2	ACTIVE	ClC1=C(COC2=CC(=C(CN[C@@H](C(=O)O)CO)C=C2)OCC2=CC(=CC=C2)C#N)C=CC=C1C1=CC2=C(OCCO2)C=C1
2--1147	BMS Patent 2: WO2015160641A2	ACTIVE	ClC1=C(COC2=CC(=C(CNC[C@H](CC(=O)O)O)C=C2)OCC2=CC(=CC=C2)C#N)C=CC=C1C1=CC2=C(OCCO2)C=C1
2--1148	BMS Patent 2: WO2015160641A2	ACTIVE	ClC1=C(COC2=CC(=C(CN[C@@](C(=O)O)(CO)C)C=C2)OCC2=CC(=CC=C2)C#N)C=CC=C1C1=CC2=C(OCCO2)C=C1
2--1149	BMS Patent 2: WO2015160641A2	ACTIVE	ClC1=C(COC2=CC(=C(CN[C@](C(=O)O)(CO)C)C=C2)OCC2=CC(=CC=C2)C#N)C=CC=C1C1=CC2=C(OCCO2)C=C1
2--1150	BMS Patent 2: WO2015160641A2	ACTIVE	ClC1=C(COC2=CC(=C(CNCCNC(C)=O)C=C2)OCC2=CC(=CC=C2)C#N)C=CC=C1C1=CC2=C(OCCO2)C=C1
2--1151	BMS Patent 2: WO2015160641A2	ACTIVE	ClC1=C(COC=2C(=CC(=C(OCC=3C=NC=C(C#N)C3)C2)CNCCO)C)C=CC=C1C1=CC2=C(OCCO2)C=C1
2--1152	BMS Patent 2: WO2015160641A2	ACTIVE	ClC1=C(COC2=CC(=C(CN3[C@@H](CCCC3)C(=O)O)C=C2C)OCC=2C=NC=C(C2)C#N)C=CC=C1C1=CC2=C(OCCO2)C=C1
2--1153	BMS Patent 2: WO2015160641A2	ACTIVE	ClC1=C(COC2=CC(=C(CN[C@@H](C(=O)O)CO)C=C2C)OCC=2C=NC=C(C2)C#N)C=CC=C1C1=CC2=C(OCCO2)C=C1
2--1154	BMS Patent 2: WO2015160641A2	ACTIVE	ClC1=C(COC2=CC(=C(CN[C@](C(=O)O)(CO)C)C=C2C)OCC=2C=NC=C(C2)C#N)C=CC=C1C1=CC2=C(OCCO2)C=C1
2--1155	BMS Patent 2: WO2015160641A2	ACTIVE	ClC1=C(COC2=CC(=C(CN3[C@H](CCCC3)C(=O)O)C=C2C)OCC=2C=NC=C(C2)C#N)C=CC=C1C1=CC2=C(OCCO2)C=C1
2--1156	BMS Patent 2: WO2015160641A2	ACTIVE	ClC1=C(COC2=CC(=C(CN[C@@](C(=O)O)(CO)C)C=C2C)OCC=2C=NC=C(C2)C#N)C=CC=C1C1=CC2=C(OCCO2)C=C1
2--1157	BMS Patent 2: WO2015160641A2	ACTIVE	ClC=1C(=CC(=C(CN[C@@H](C(=O)O)CO)C1)OCC1=CC(=CC=C1)C#N)OCC1=C(C(=CC=C1)C1=CC2=C(OCCO2)C=C1)C
2--1158	BMS Patent 2: WO2015160641A2	ACTIVE	ClC=1C(=CC(=C(CN[C@H](C(=O)O)CC(=O)O)C1)OCC1=CC(=CC=C1)C#N)OCC1=C(C(=CC=C1)C1=CC2=C(OCCO2)C=C1)C
2--1159	BMS Patent 2: WO2015160641A2	ACTIVE	ClC=1C(=CC(=C(CNC(C(=O)O)CC2=CC(=CC=C2)O)C1)OCC1=CC(=CC=C1)C#N)OCC1=C(C(=CC=C1)C1=CC2=C(OCCO2)C=C1)C
2--1160	BMS Patent 2: WO2015160641A2	ACTIVE	ClC=1C(=CC(=C(CN[C@H](C(=O)O)CSC)C1)OCC1=CC(=CC=C1)C#N)OCC1=C(C(=CC=C1)C1=CC2=C(OCCO2)C=C1)C
2--1161	BMS Patent 2: WO2015160641A2	ACTIVE	ClC=1C(=CC(=C(CN[C@@H](C(=O)O)C2=CC=C(C=C2)O)C1)OCC1=CC(=CC=C1)C#N)OCC1=C(C(=CC=C1)C1=CC2=C(OCCO2)C=C1)C
2--1162	BMS Patent 2: WO2015160641A2	ACTIVE	ClC=1C(=CC(=C(CNC(C(=O)O)C(F)(F)F)C1)OCC1=CC(=CC=C1)C#N)OCC1=C(C(=CC=C1)C1=CC2=C(OCCO2)C=C1)C
2--1163	BMS Patent 2: WO2015160641A2	ACTIVE	ClC=1C(=CC(=C(CN[C@@H](C(=O)O)[C@@H](C)O)C1)OCC1=CC(=CC=C1)C#N)OCC1=C(C(=CC=C1)C1=CC2=C(OCCO2)C=C1)C
2--1164	BMS Patent 2: WO2015160641A2	ACTIVE	ClC=1C(=CC(=C(CNC(C(=O)O)CC=2N=CNC2)C1)OCC1=CC(=CC=C1)C#N)OCC1=C(C(=CC=C1)C1=CC2=C(OCCO2)C=C1)C
2--1165	BMS Patent 2: WO2015160641A2	ACTIVE	ClC=1C(=CC(=C(CN2C(CCC2)C(=O)O)C1)OCC1=CC(=CC=C1)C#N)OCC1=C(C(=CC=C1)C1=CC2=C(OCCO2)C=C1)C
2--1166	BMS Patent 2: WO2015160641A2	ACTIVE	ClC=1C(=CC(=C(CN2[C@H](C[C@H](C2)O)C(=O)O)C1)OCC1=CC(=CC=C1)C#N)OCC1=C(C(=CC=C1)C1=CC2=C(OCCO2)C=C1)C
2--1167	BMS Patent 2: WO2015160641A2	ACTIVE	ClC=1C(=CC(=C(CNC(C(=O)O)CC2=CNC3=CC=C(C=C23)O)C1)OCC1=CC(=CC=C1)C#N)OCC1=C(C(=CC=C1)C1=CC2=C(OCCO2)C=C1)C
2--1168	BMS Patent 2: WO2015160641A2	ACTIVE	ClC=1C(=CC(=C(CNC(C(=O)O)CC2=CN(C3=CC=CC=C23)C)C1)OCC1=CC(=CC=C1)C#N)OCC1=C(C(=CC=C1)C1=CC2=C(OCCO2)C=C1)C
2--1169	BMS Patent 2: WO2015160641A2	ACTIVE	ClC=1C(=CC(=C(CN[C@@H](C(=O)O)C)C1)OCC1=CC(=CC=C1)C#N)OCC1=C(C(=CC=C1)C1=CC2=C(OCCO2)C=C1)C
2--1170	BMS Patent 2: WO2015160641A2	ACTIVE	ClC1=CC(=C(OCC=2C=C(C#N)C=CC2)C=C1OCC1=C(C(=CC=C1)C1=CC2=C(OCCO2)C=C1)C)CNCCO
2--1171	BMS Patent 2: WO2015160641A2	ACTIVE	C(C1=CC=CC=C1)N([C@H](C(=O)O)CO)CC1=C(C=C(C(=C1)Cl)OCC1=C(C(=CC=C1)C1=CC2=C(OCCO2)C=C1)C)OCC1=CC(=CC=C1)C#N
2--1172	BMS Patent 2: WO2015160641A2	ACTIVE	ClC=1C(=CC(=C(CNC(C(=O)O)CN(C)C)C1)OCC1=CC(=CC=C1)C#N)OCC1=C(C(=CC=C1)C1=CC2=C(OCCO2)C=C1)C
2--1173	BMS Patent 2: WO2015160641A2	ACTIVE	ClC=1C(=CC(=C(CN[C@H](C(=O)O)CCCCN(C)C)C1)OCC1=CC(=CC=C1)C#N)OCC1=C(C(=CC=C1)C1=CC2=C(OCCO2)C=C1)C
2--1174	BMS Patent 2: WO2015160641A2	ACTIVE	ClC=1C(=CC(=C(CN[C@H](C(=O)O)CCS(=O)C)C1)OCC1=CC(=CC=C1)C#N)OCC1=C(C(=CC=C1)C1=CC2=C(OCCO2)C=C1)C
2--1175	BMS Patent 2: WO2015160641A2	ACTIVE	ClC=1C(=CC(=C(CN[C@@H](C(=O)O)CC(=O)O)C1)OCC1=CC(=CC=C1)C#N)OCC1=C(C(=CC=C1)C1=CC2=C(OCCO2)C=C1)C
2--1176	BMS Patent 2: WO2015160641A2	ACTIVE	ClC=1C(=CC(=C(CN[C@H](C(=O)O)CC=2N=CN(C2)C)C1)OCC1=CC(=CC=C1)C#N)OCC1=C(C(=CC=C1)C1=CC2=C(OCCO2)C=C1)C
2--1177	BMS Patent 2: WO2015160641A2	ACTIVE	ClC=1C(=CC(=C(CNC2(CC2)C(=O)O)C1)OCC1=CC(=CC=C1)C#N)OCC1=C(C(=CC=C1)C1=CC2=C(OCCO2)C=C1)C
2--1178	BMS Patent 2: WO2015160641A2	ACTIVE	ClC=1C(=CC(=C(CNC(C(=O)O)CC=2SC=CN2)C1)OCC1=CC(=CC=C1)C#N)OCC1=C(C(=CC=C1)C1=CC2=C(OCCO2)C=C1)C
2--1179	BMS Patent 2: WO2015160641A2	ACTIVE	ClC=1C(=CC(=C(CNC(C(=O)O)C(C)(C)OC)C1)OCC1=CC(=CC=C1)C#N)OCC1=C(C(=CC=C1)C1=CC2=C(OCCO2)C=C1)C
2--1180	BMS Patent 2: WO2015160641A2	ACTIVE	ClC=1C(=CC(=C(CN[C@H](C(=O)O)CC#N)C1)OCC1=CC(=CC=C1)C#N)OCC1=C(C(=CC=C1)C1=CC2=C(OCCO2)C=C1)C
2--1181	BMS Patent 2: WO2015160641A2	ACTIVE	ClC=1C(=CC(=C(CNC(C(=O)O)CC2=C(C=CC=C2)O)C1)OCC1=CC(=CC=C1)C#N)OCC1=C(C(=CC=C1)C1=CC2=C(OCCO2)C=C1)C
2--1182	BMS Patent 2: WO2015160641A2	ACTIVE	ClC=1C(=CC(=C(CNC(C(=O)O)CCS(=O)(=O)C)C1)OCC1=CC(=CC=C1)C#N)OCC1=C(C(=CC=C1)C1=CC2=C(OCCO2)C=C1)C
2--1183	BMS Patent 2: WO2015160641A2	ACTIVE	ClC=1C(=CC(=C(CN([C@H](C(=O)O)CO)C)C1)OCC1=CC(=CC=C1)C#N)OCC1=C(C(=CC=C1)C1=CC2=C(OCCO2)C=C1)C
2--1184	BMS Patent 2: WO2015160641A2	ACTIVE	ClC=1C(=CC(=C(CNC(C(=O)O)COC)C1)OCC1=CC(=CC=C1)C#N)OCC1=C(C(=CC=C1)C1=CC2=C(OCCO2)C=C1)C
2--1185	BMS Patent 2: WO2015160641A2	ACTIVE	ClC=1C(=CC(=C(CNC(C(=O)O)CC2=CNC3=NC=CC=C32)C1)OCC1=CC(=CC=C1)C#N)OCC1=C(C(=CC=C1)C1=CC3=C(OCCO3)C=C1)C
2--1186	BMS Patent 2: WO2015160641A2	ACTIVE	C(C1=CC=CC=C1)N1C=NC(=C1)C[C@@H](C(=O)O)NCC1=C(C=C(C(=C1)Cl)OCC1=C(C(=CC=C1)C1=CC2=C(OCCO2)C=C1)C)OCC1=CC(=CC=C1)C#N
2--1187	BMS Patent 2: WO2015160641A2	ACTIVE	ClC=1C(=CC(=C(CNC(C(=O)O)CC2=CC=C(C=C2)O)C1)OCC1=CC(=CC=C1)C#N)OCC1=C(C(=CC=C1)C1=CC2=C(OCCO2)C=C1)C
2--1188	BMS Patent 2: WO2015160641A2	ACTIVE	ClC=1C(=CC(=C(CN(C(C(=O)O)C)C)C1)OCC1=CC(=CC=C1)C#N)OCC1=C(C(=CC=C1)C1=CC2=C(OCCO2)C=C1)C
2--1189	BMS Patent 2: WO2015160641A2	ACTIVE	ClC=1C(=CC(=C(CN[C@H](C(=O)O)[C@H](C)O)C1)OCC1=CC(=CC=C1)C#N)OCC1=C(C(=CC=C1)C1=CC2=C(OCCO2)C=C1)C
2--1190	BMS Patent 2: WO2015160641A2	ACTIVE	ClC=1C(=CC(=C(CN2[C@@H]([C@@H](CCC2)C(=O)O)C(=O)O)C1)OCC1=CC(=CC=C1)C#N)OCC1=C(C(=CC=C1)C1=CC2=C(OCCO2)C=C1)C
2--1191	BMS Patent 2: WO2015160641A2	ACTIVE	ClC=1C(=CC(=C(CNC(C(=O)O)(CC=2N=CNC2)C)C1)OCC1=CC(=CC=C1)C#N)OCC1=C(C(=CC=C1)C1=CC2=C(OCCO2)C=C1)C
2--1192	BMS Patent 2: WO2015160641A2	ACTIVE	ClC=1C(=CC(=C(CNC(C(=O)O)CC2=CNC3=CC=CC=C23)C1)OCC1=CC(=CC=C1)C#N)OCC1=C(C(=CC=C1)C1=CC2=C(OCCO2)C=C1)C
2--1193	BMS Patent 2: WO2015160641A2	ACTIVE	ClC=1C(=CC(=C(CN[C@@H](C(=O)O)CC)C1)OCC1=CC(=CC=C1)C#N)OCC1=C(C(=CC=C1)C1=CC2=C(OCCO2)C=C1)C
2--1194	BMS Patent 2: WO2015160641A2	ACTIVE	C(C1=CC=CC=C1)OC[C@H](C(=O)O)NCC1=C(C=C(C(=C1)Cl)OCC1=C(C(=CC=C1)C1=CC2=C(OCCO2)C=C1)C)OCC1=CC(=CC=C1)C#N
2--1195	BMS Patent 2: WO2015160641A2	ACTIVE	ClC=1C(=CC(=C(CN[C@@H](C(=O)O)[C@H](C)O)C1)OCC1=CC(=CC=C1)C#N)OCC1=C(C(=CC=C1)C1=CC2=C(OCCO2)C=C1)C
2--1196	BMS Patent 2: WO2015160641A2	ACTIVE	ClC=1C(=CC(=C(CN2[C@@H](C[C@@H](C2)O)C(=O)O)C1)OCC1=CC(=CC=C1)C#N)OCC1=C(C(=CC=C1)C1=CC2=C(OCCO2)C=C1)C
2--1197	BMS Patent 2: WO2015160641A2	ACTIVE	ClC=1C(=CC(=C(CN2[C@@H](C[C@H](C2)O)C(=O)O)C1)OCC1=CC(=CC=C1)C#N)OCC1=C(C(=CC=C1)C1=CC2=C(OCCO2)C=C1)C
2--1198	BMS Patent 2: WO2015160641A2	ACTIVE	ClC=1C(=CC(=C(CN2[C@H](CCCC2)C(=O)O)C1)OCC1=CC(=CC=C1)C#N)OCC1=C(C(=CC=C1)C1=CC2=C(OCCO2)C=C1)C
2--1199	BMS Patent 2: WO2015160641A2	ACTIVE	ClC=1C(=CC(=C(CN2[C@H](C[C@@H](C2)O)C(=O)O)C1)OCC1=CC(=CC=C1)C#N)OCC1=C(C(=CC=C1)C1=CC2=C(OCCO2)C=C1)C
2--1200	BMS Patent 2: WO2015160641A2	ACTIVE	ClC=1C(=CC(=C(CN[C@H](C(=O)O)CCS(=O)(=O)C)C1)OCC1=CC(=CC=C1)C#N)OCC1=C(C(=CC=C1)C1=CC2=C(OCCO2)C=C1)C
2--1201	BMS Patent 2: WO2015160641A2	ACTIVE	ClC=1C(=CC(=C(CN[C@H](C(=O)O)CC)C1)OCC1=CC(=CC=C1)C#N)OCC1=C(C(=CC=C1)C1=CC2=C(OCCO2)C=C1)C
2--1202	BMS Patent 2: WO2015160641A2	ACTIVE	ClC=1C(=CC(=C(CN[C@H](C(=O)O)CCSC)C1)OCC1=CC(=CC=C1)C#N)OCC1=C(C(=CC=C1)C1=CC2=C(OCCO2)C=C1)C
2--1203	BMS Patent 2: WO2015160641A2	ACTIVE	ClC=1C(=CC(=C(CN([C@H](C(=O)O)CC(=O)O)C)C1)OCC1=CC(=CC=C1)C#N)OCC1=C(C(=CC=C1)C1=CC2=C(OCCO2)C=C1)C
2--1204	BMS Patent 2: WO2015160641A2	ACTIVE	ClC=1C(=CC(=C(CN2[C@@H]([C@@H](CC2)O)C(=O)O)C1)OCC1=CC(=CC=C1)C#N)OCC1=C(C(=CC=C1)C1=CC2=C(OCCO2)C=C1)C
2--1205	BMS Patent 2: WO2015160641A2	ACTIVE	ClC=1C(=CC(=C(CN[C@@H](C(=O)O)CCO)C1)OCC1=CC(=CC=C1)C#N)OCC1=C(C(=CC=C1)C1=CC2=C(OCCO2)C=C1)C
2--1206	BMS Patent 2: WO2015160641A2	ACTIVE	ClC=1C(=CC(=C(CN[C@@H](C(=O)O)CC=2N=CSC2)C1)OCC1=CC(=CC=C1)C#N)OCC1=C(C(=CC=C1)C1=CC2=C(OCCO2)C=C1)C
2--1207	BMS Patent 2: WO2015160641A2	ACTIVE	ClC=1C(=CC(=C(CN[C@H](C(=O)O)CC2=CN=CN2C)C1)OCC1=CC(=CC=C1)C#N)OCC1=C(C(=CC=C1)C1=CC2=C(OCCO2)C=C1)C
2--1208	BMS Patent 2: WO2015160641A2	ACTIVE	ClC=1C(=CC(=C(CN[C@H](C(=O)O)CC=2N=CSC2)C1)OCC1=CC(=CC=C1)C#N)OCC1=C(C(=CC=C1)C1=CC2=C(OCCO2)C=C1)C
2--1210	BMS Patent 2: WO2015160641A2	ACTIVE	ClC=1C(=CC(=C(CNC(C(=O)O)C(C)(C)O)C1)OCC1=CC(=CC=C1)C#N)OCC1=C(C(=CC=C1)C1=CC2=C(OCCO2)C=C1)C
2--1211	BMS Patent 2: WO2015160641A2	ACTIVE	ClC=1C(=CC(=C(CNC(C(=O)O)C2=CNC3=CC=CC=C23)C1)OCC1=CC(=CC=C1)C#N)OCC1=C(C(=CC=C1)C1=CC2=C(OCCO2)C=C1)C
2--1212	BMS Patent 2: WO2015160641A2	ACTIVE	ClC1=CC(=C(OCC=2C=C(C#N)C=CC2)C=C1OCC1=C(C(=CC=C1)C1=CC2=C(OCCO2)C=C1)C)CNCC(CN1CCOCC1)O
2--1213	BMS Patent 2: WO2015160641A2	ACTIVE	ClC=1C(=CC(=C(CN2C(COCC2)C(=O)O)C1)OCC1=CC(=CC=C1)C#N)OCC1=C(C(=CC=C1)C1=CC2=C(OCCO2)C=C1)C
2--1214	BMS Patent 2: WO2015160641A2	ACTIVE	ClC=1C(=CC(=C(CNC(C(=O)O)(C(C)C)CO)C1)OCC1=CC(=CC=C1)C#N)OCC1=C(C(=CC=C1)C1=CC2=C(OCCO2)C=C1)C
2--1215	BMS Patent 2: WO2015160641A2	ACTIVE	ClC=1C(=CC(=C(CN2[C@@H](C[C@H](C2)F)C(=O)O)C1)OCC1=CC(=CC=C1)C#N)OCC1=C(C(=CC=C1)C1=CC2=C(OCCO2)C=C1)C
2--1216	BMS Patent 2: WO2015160641A2	ACTIVE	ClC=1C(=CC(=C(CNC(C(=O)O)CC(F)(F)F)C1)OCC1=CC(=CC=C1)C#N)OCC1=C(C(=CC=C1)C1=CC2=C(OCCO2)C=C1)C
2--1217	BMS Patent 2: WO2015160641A2	ACTIVE	ClC=1C(=CC(=C(CN[C@H](C(=O)O)CC2=CC(=CC=C2)C#N)C1)OCC1=CC(=CC=C1)C#N)OCC1=C(C(=CC=C1)C1=CC2=C(OCCO2)C=C1)C
2--1218	BMS Patent 2: WO2015160641A2	ACTIVE	C(C1=CC=CC=C1)C(C(=O)O)(CO)NCC1=C(C=C(C(=C1)Cl)OCC1=C(C(=CC=C1)C1=CC2=C(OCCO2)C=C1)C)OCC1=CC(=CC=C1)C#N
2--1219	BMS Patent 2: WO2015160641A2	ACTIVE	ClC=1C(=CC(=C(CN2[C@@H]([C@H](CC2)O)C(=O)O)C1)OCC1=CC(=CC=C1)C#N)OCC1=C(C(=CC=C1)C1=CC2=C(OCCO2)C=C1)C
2--1220	BMS Patent 2: WO2015160641A2	ACTIVE	ClC=1C(=CC(=C(CNC2(CCN(CC2)C)C(=O)O)C1)OCC1=CC(=CC=C1)C#N)OCC1=C(C(=CC=C1)C1=CC2=C(OCCO2)C=C1)C
2--1221	BMS Patent 2: WO2015160641A2	ACTIVE	ClC=1C(=CC(=C(CN[C@H](C(=O)O)CC2=NC=CC=C2)C1)OCC1=CC(=CC=C1)C#N)OCC1=C(C(=CC=C1)C1=CC2=C(OCCO2)C=C1)C
2--1222	BMS Patent 2: WO2015160641A2	ACTIVE	ClC=1C(=CC(=C(CN2[C@H](CSCC2)C(=O)O)C1)OCC1=CC(=CC=C1)C#N)OCC1=C(C(=CC=C1)C1=CC2=C(OCCO2)C=C1)C
2--1223	BMS Patent 2: WO2015160641A2	ACTIVE	ClC1=CC(=C(OCC=2C=C(C#N)C=CC2)C=C1OCC1=C(C(=CC=C1)C1=CC2=C(OCCO2)C=C1)C)CNC(CN1CCN(CC1)C)(C)C
2--1224	BMS Patent 2: WO2015160641A2	ACTIVE	ClC=1C(=CC(=C(CN2C(CN(CC2)C)C(=O)O)C1)OCC1=CC(=CC=C1)C#N)OCC1=C(C(=CC=C1)C1=CC2=C(OCCO2)C=C1)C
2--1225	BMS Patent 2: WO2015160641A2	ACTIVE	ClC1=CC(=C(OCC=2C=C(C#N)C=CC2)C=C1OCC1=C(C(=CC=C1)C1=CC2=C(OCCO2)C=C1)C)CNCC(CN1C(CCC1)=O)O
2--1226	BMS Patent 2: WO2015160641A2	ACTIVE	ClC=1C(=CC(=C(CN2C(C3=C(CC2)N=CN3)C(=O)O)C1)OCC1=CC(=CC=C1)C#N)OCC1=C(C(=CC=C1)C1=CC3=C(OCCO3)C=C1)C
2--1227	BMS Patent 2: WO2015160641A2	ACTIVE	ClC=1C(=CC(=C(CN[C@H](C(=O)O)CN2N=CN=N2)C1)OCC1=CC(=CC=C1)C#N)OCC1=C(C(=CC=C1)C1=CC2=C(OCCO2)C=C1)C
2--1228	BMS Patent 2: WO2015160641A2	ACTIVE	C(C1=CC=CC=C1)N1C=NC(=C1)C[C@H](C(=O)O)NCC1=C(C=C(C(=C1)Cl)OCC1=C(C(=CC=C1)C1=CC2=C(OCCO2)C=C1)C)OCC1=CC(=CC=C1)C#N
2--1229	BMS Patent 2: WO2015160641A2	ACTIVE	N1N=NN=C1CNCC1=C(OCC=2C=C(C#N)C=CC2)C=C(C(=C1)Cl)OCC1=C(C(=CC=C1)C1=CC2=C(OCCO2)C=C1)C
2--1230	BMS Patent 2: WO2015160641A2	ACTIVE	ClC=1C(=CC(=C(CN2[C@@H](CCCC2)C(=O)O)C1)OCC1=CC(=CC=C1)C#N)OCC1=C(C(=CC=C1)C1=CC2=C(OCCO2)C=C1)C
2--1231	BMS Patent 2: WO2015160641A2	ACTIVE	ClC=1C(=C(CN[C@@H](C(=O)O)CO)C=CC1OCC=1C(=C(C=CC1)C1=CC=CC=C1)C)OCC1=CC(=CC=C1)C#N
2--1232	BMS Patent 2: WO2015160641A2	ACTIVE	ClC=1C(=C(CNC[C@H](CC(=O)O)O)C=CC1OCC=1C(=C(C=CC1)C1=CC=CC=C1)C)OCC1=CC(=CC=C1)C#N
2--1233	BMS Patent 2: WO2015160641A2	ACTIVE	ClC=1C(=C(CN2[C@@H](CCCC2)C(=O)O)C=CC1OCC=1C(=C(C=CC1)C1=CC=CC=C1)C)OCC1=CC(=CC=C1)C#N
2--1234	BMS Patent 2: WO2015160641A2	ACTIVE	ClC=1C(=C(CNCCNC(C)=O)C=CC1OCC=1C(=C(C=CC1)C1=CC=CC=C1)C)OCC1=CC(=CC=C1)C#N
2--1235	BMS Patent 2: WO2015160641A2	ACTIVE	ClC=1C(=C(CN[C@@H](C(=O)O)CO)C=CC1OCC1=C(C(=CC=C1)C1=CC2=C(OCCO2)C=C1)C)OCC1=CC(=CC=C1)C#N
2--1236	BMS Patent 2: WO2015160641A2	ACTIVE	ClC=1C(=C(CN2[C@@H](CCCC2)C(=O)O)C=CC1OCC1=C(C(=CC=C1)C1=CC2=C(OCCO2)C=C1)C)OCC1=CC(=CC=C1)C#N
2--1237	BMS Patent 2: WO2015160641A2	ACTIVE	ClC=1C(=C(CNCCNC(C)=O)C=CC1OCC1=C(C(=CC=C1)C1=CC2=C(OCCO2)C=C1)C)OCC1=CC(=CC=C1)C#N
2--1238	BMS Patent 2: WO2015160641A2	ACTIVE	ClC=1C(=C(CN[C@](C(=O)O)(CO)C)C=CC1OCC1=C(C(=CC=C1)C1=CC2=C(OCCO2)C=C1)C)OCC1=CC(=CC=C1)C#N
2--1239	BMS Patent 2: WO2015160641A2	ACTIVE	ClC=1C(=C(CN[C@@](C(=O)O)(CO)C)C=CC1OCC1=C(C(=CC=C1)C1=CC2=C(OCCO2)C=C1)C)OCC1=CC(=CC=C1)C#N
2--1240	BMS Patent 2: WO2015160641A2	ACTIVE	ClC=1C(=C(CNC[C@H](CC(=O)O)O)C=CC1OCC1=C(C(=CC=C1)C1=CC2=C(OCCO2)C=C1)C)OCC1=CC(=CC=C1)C#N
2--1241	BMS Patent 2: WO2015160641A2	ACTIVE	ClC=1C(=CC(=C(CN[C@@](C(=O)O)(CO)C)C1)OCC1=CC(=CC=C1)C#N)OCC1=C(C(=CC=C1)C1=CC2=C(OCCO2)C=C1)C#N
2--1242	BMS Patent 2: WO2015160641A2	ACTIVE	ClC=1C(=CC(=C(CN[C@@H](C(=O)O)CO)C1)OCC1=CC(=CC=C1)C#N)OCC1=C(C(=CC=C1)C1=CC2=C(OCCO2)C=C1)C#N
2--1243	BMS Patent 2: WO2015160641A2	ACTIVE	ClC=1C(=CC(=C(CNC2(COC2)C(=O)O)C1)OCC1=CC(=CC=C1)C#N)OCC1=C(C(=CC=C1)C1=CC2=C(OCCO2)C=C1)C
2--1244	BMS Patent 2: WO2015160641A2	ACTIVE	ClC=1C(=CC(=C(CN[C@@](C(=O)O)(CO)C)C1)OCC1=CC(=CC=C1)C#N)OCC1=C(C(=CC=C1)C1=CC2=C(OCCO2)C=C1)C
2--1245	BMS Patent 2: WO2015160641A2	ACTIVE	ClC=1C(=CC(=C(CN[C@](C(=O)O)(CO)C)C1)OCC1=CC(=CC=C1)C#N)OCC1=C(C(=CC=C1)C1=CC2=C(OCCO2)C=C1)C
2--1246	BMS Patent 2: WO2015160641A2	ACTIVE	ClC=1C(=CC(=C(CNC[C@H](CC(=O)O)O)C1)OCC1=CC(=CC=C1)C#N)OCC1=C(C(=CC=C1)C1=CC2=C(OCCO2)C=C1)C
2--1247	BMS Patent 2: WO2015160641A2	ACTIVE	ClC=1C(=CC(=C(CNCCNC(C)=O)C1)OCC1=CC(=CC=C1)C#N)OCC1=C(C(=CC=C1)C1=CC2=C(OCCO2)C=C1)C
2--1248	BMS Patent 2: WO2015160641A2	ACTIVE	ClC=1C(=CC(=C(CN[C@@](C(=O)O)(CO)C)C1)OCC=1C=NC=C(C1)C#N)OCC1=C(C(=CC=C1)C1=CC2=C(OCCO2)C=C1)C
2--1249	BMS Patent 2: WO2015160641A2	ACTIVE	ClC=1C(=CC(=C(CN[C@@H](C(=O)O)CO)C1)OCC=1C=NC=C(C1)C#N)OCC1=C(C(=CC=C1)C1=CC2=C(OCCO2)C=C1)C
2--1250	BMS Patent 2: WO2015160641A2	ACTIVE	ClC=1C(=CC(=C(CNC[C@H](CC(=O)O)O)C1)OCC=1C=NC=C(C1)C#N)OCC1=C(C(=CC=C1)C1=CC2=C(OCCO2)C=C1)C
2--1251	BMS Patent 2: WO2015160641A2	ACTIVE	ClC=1C(=CC(=C(CNCCNC(C)=O)C1)OCC=1C=NC=C(C1)C#N)OCC1=C(C(=CC=C1)C1=CC2=C(OCCO2)C=C1)C
2--1252	BMS Patent 2: WO2015160641A2	ACTIVE	ClC=1C(=CC(=C(CN[C@](C(=O)O)(CO)C)C1)OCC=1C=NC=C(C1)C#N)OCC1=C(C(=CC=C1)C1=CC2=C(OCCO2)C=C1)C
2--1253	BMS Patent 2: WO2015160641A2	ACTIVE	ClC=1C(=CC(=C(CN2[C@@H](CCCC2)C(=O)O)C1)OCC=1C=NC=C(C1)C#N)OCC1=C(C(=CC=C1)C1=CC2=C(OCCO2)C=C1)C
2--1254	BMS Patent 2: WO2015160641A2	ACTIVE	BrC=1C=C(C=NC1)COC1=C(CN[C@@](C(=O)O)(CO)C)C=C(C(=C1)OCC1=C(C(=CC=C1)C1=CC2=C(OCCO2)C=C1)C)Cl
2--1255	BMS Patent 2: WO2015160641A2	ACTIVE	BrC=1C=C(C=NC1)COC1=C(CNCCNC(C)=O)C=C(C(=C1)OCC1=C(C(=CC=C1)C1=CC2=C(OCCO2)C=C1)C)Cl
2--1256	BMS Patent 2: WO2015160641A2	ACTIVE	ClC=1C(=CC(=C(CN2[C@@H](CCCC2)C(=O)NS(=O)(=O)C)C1)OCC=1C=NC=C(C1)C#N)OCC1=C(C(=CC=C1)C1=CC2=C(OCCO2)C=C1)C
2--1257	BMS Patent 2: WO2015160641A2	ACTIVE	ClC=1C(=CC(=C(CN2[C@@H](CCCC2)C(=O)NS(N(C)C)(=O)=O)C1)OCC=1C=NC=C(C1)C#N)OCC1=C(C(=CC=C1)C1=CC2=C(OCCO2)C=C1)C
2--1258	BMS Patent 2: WO2015160641A2	ACTIVE	ClC=1C(=CC(=C(CN2[C@@H](CCCC2)C(=O)NS(=O)(=O)C(F)(F)F)C1)OCC=1C=NC=C(C1)C#N)OCC1=C(C(=CC=C1)C1=CC2=C(OCCO2)C=C1)C
2--1259	BMS Patent 2: WO2015160641A2	ACTIVE	ClC=1C(=CC(=C(CN2[C@@H](CCCC2)C(=O)NS(=O)(=O)C2CC2)C1)OCC=1C=NC=C(C1)C#N)OCC1=C(C(=CC=C1)C1=CC2=C(OCCO2)C=C1)C
2--1260	BMS Patent 2: WO2015160641A2	ACTIVE	ClC=1C(=CC(=C(CN2[C@@H](CCCC2)C(=O)NS(=O)(=O)C(C)C)C1)OCC=1C=NC=C(C1)C#N)OCC1=C(C(=CC=C1)C1=CC2=C(OCCO2)C=C1)C
2--1261	BMS Patent 2: WO2015160641A2	ACTIVE	ClC=1C(=CC(=C(CN2[C@@H](CCCC2)C(=O)NS(=O)(=O)C=2N=CN(C2)C)C1)OCC=1C=NC=C(C1)C#N)OCC1=C(C(=CC=C1)C1=CC2=C(OCCO2)C=C1)C
2--1262	BMS Patent 2: WO2015160641A2	ACTIVE	ClC=1C(=CC(=C(CN2[C@@H](CCCC2)C(=O)NS(=O)(=O)N2CCN(CC2)C)C1)OCC=1C=NC=C(C1)C#N)OCC1=C(C(=CC=C1)C1=CC2=C(OCCO2)C=C1)C
2--1263	BMS Patent 2: WO2015160641A2	ACTIVE	ClC=1C(=CC(=C(CN[C@@](C(=O)O)(CO)C)C1)O)OCC1=C(C(=CC=C1)C1=CC2=C(OCCO2)C=C1)C
2--1264	BMS Patent 2: WO2015160641A2	ACTIVE	C(#N)C=1C=C(COC2=C(CNCCNC(C)=O)C=C(C(=C2)OCC2=C(C(=CC=C2)C2=CC3=C(OCCO3)C=C2)C)C)C=CC1
2--1265	BMS Patent 2: WO2015160641A2	ACTIVE	C(#N)C=1C=C(COC2=C(CNC[C@H](CC(=O)O)O)C=C(C(=C2)OCC2=C(C(=CC=C2)C2=CC3=C(OCCO3)C=C2)C)C)C=CC1
2--1266	BMS Patent 2: WO2015160641A2	ACTIVE	C(#N)C=1C=C(COC2=C(CN[C@H](C(=O)O)CO)C=C(C(=C2)OCC2=C(C(=CC=C2)C2=CC3=C(OCCO3)C=C2)C)C)C=CC1
2--1267	BMS Patent 2: WO2015160641A2	ACTIVE	C(#N)C=1C=C(COC2=C(CN[C@](C(=O)O)(CO)C)C=C(C(=C2)OCC2=C(C(=CC=C2)C2=CC3=C(OCCO3)C=C2)C)C)C=CC1
2--1268	BMS Patent 2: WO2015160641A2	ACTIVE	C(#N)C=1C=C(COC2=C(CN3[C@@H](CCCC3)C(=O)O)C=C(C(=C2)OCC2=C(C(=CC=C2)C2=CC3=C(OCCO3)C=C2)C)C)C=CC1
2--1269	BMS Patent 2: WO2015160641A2	ACTIVE	C(#N)C=1C=C(COC2=C(CN[C@@](C(=O)O)(CO)C)C=C(C(=C2)OCC2=C(C(=CC=C2)C2=CC3=C(OCCO3)C=C2)C)C)C=CC1
2--1270	BMS Patent 2: WO2015160641A2	ACTIVE	C(#N)C=1C=C(COC2=C(CNC[C@H](CC(=O)O)O)C=C(C(=C2)OCC2=C(C(=CC=C2)C2=CC3=C(OCCO3)C=C2)C)C)C=CC1F
2--1271	BMS Patent 2: WO2015160641A2	ACTIVE	C(#N)C=1C=C(COC2=C(CNCCNC(C)=O)C=C(C(=C2)OCC2=C(C(=CC=C2)C2=CC3=C(OCCO3)C=C2)C)C)C=CC1F
2--1272	BMS Patent 2: WO2015160641A2	ACTIVE	C(#N)C=1C=C(COC2=C(CN3[C@@H](CCCC3)C(=O)O)C=C(C(=C2)OCC2=C(C(=CC=C2)C2=CC3=C(OCCO3)C=C2)C)C)C=CC1F
2--1273	BMS Patent 2: WO2015160641A2	ACTIVE	C(#N)C=1C=C(COC2=C(CN[C@@](C(=O)O)(CO)C)C=C(C(=C2)OCC2=C(C(=CC=C2)C2=CC3=C(OCCO3)C=C2)C)C)C=CC1F
2--1274	BMS Patent 2: WO2015160641A2	ACTIVE	C(#N)C=1C=C(COC2=C(CN[C@H](C(=O)O)CO)C=C(C(=C2)OCC2=C(C(=CC=C2)C2=CC3=C(OCCO3)C=C2)C)C)C=CC1F
2--1275	BMS Patent 2: WO2015160641A2	ACTIVE	C(#N)C=1C=C(COC2=C(CN[C@](C(=O)O)(CO)C)C=C(C(=C2)OCC2=C(C(=CC=C2)C2=CC3=C(OCCO3)C=C2)C)C)C=CC1F
2--1276	BMS Patent 2: WO2015160641A2	ACTIVE	O1C2=C(OCC1)C=C(C=C2)C=2C(=C(COC1=CC(=C(CNCCNC(C)=O)C=C1C)OCC=1C=NC=CC1)C=CC2)C
2--1277	BMS Patent 2: WO2015160641A2	ACTIVE	O1C2=C(OCC1)C=C(C=C2)C=2C(=C(COC1=CC(=C(CN[C@H](C(=O)O)CO)C=C1C)OCC=1C=NC=CC1)C=CC2)C
2--1278	BMS Patent 2: WO2015160641A2	ACTIVE	O1C2=C(OCC1)C=C(C=C2)C=2C(=C(COC1=CC(=C(CNC[C@H](CC(=O)O)O)C=C1C)OCC=1C=NC=CC1)C=CC2)C
2--1279	BMS Patent 2: WO2015160641A2	ACTIVE	O1C2=C(OCC1)C=C(C=C2)C=2C(=C(COC1=CC(=C(CN3[C@@H](CCCC3)C(=O)O)C=C1C)OCC=1C=NC=CC1)C=CC2)C
2--1280	BMS Patent 2: WO2015160641A2	ACTIVE	O1C2=C(OCC1)C=C(C=C2)C=2C(=C(COC1=CC(=C(CN[C@](C(=O)O)(CO)C)C=C1C)OCC=1C=NC=CC1)C=CC2)C
2--1281	BMS Patent 2: WO2015160641A2	ACTIVE	O1C2=C(OCC1)C=C(C=C2)C=2C(=C(COC1=CC(=C(CN[C@@](C(=O)O)(CO)C)C=C1C)OCC=1C=NC=CC1)C=CC2)C
2--1282	BMS Patent 2: WO2015160641A2	ACTIVE	C(#N)C=1C=C(C=NC1)COC1=C(CNCCNC(C)=O)C=C(C(=C1)OCC1=C(C(=CC=C1)C1=CC2=C(OCCO2)C=C1)C)C
2--1283	BMS Patent 2: WO2015160641A2	ACTIVE	C(#N)C=1C=C(C=NC1)COC1=C(CNC[C@H](CC(=O)O)O)C=C(C(=C1)OCC1=C(C(=CC=C1)C1=CC2=C(OCCO2)C=C1)C)C
2--1284	BMS Patent 2: WO2015160641A2	ACTIVE	C(#N)C=1C=C(C=NC1)COC1=C(CN[C@H](C(=O)O)CO)C=C(C(=C1)OCC1=C(C(=CC=C1)C1=CC2=C(OCCO2)C=C1)C)C
2--1285	BMS Patent 2: WO2015160641A2	ACTIVE	C(#N)C=1C=C(C=NC1)COC1=C(CN2[C@@H](CCCC2)C(=O)O)C=C(C(=C1)OCC1=C(C(=CC=C1)C1=CC2=C(OCCO2)C=C1)C)C
2--1286	BMS Patent 2: WO2015160641A2	ACTIVE	C(#N)C=1C=C(C=NC1)COC1=C(CN[C@](C(=O)O)(CO)C)C=C(C(=C1)OCC1=C(C(=CC=C1)C1=CC2=C(OCCO2)C=C1)C)C
2--1287	BMS Patent 2: WO2015160641A2	ACTIVE	C(#N)C=1C=C(C=NC1)COC1=C(CN[C@@](C(=O)O)(CO)C)C=C(C(=C1)OCC1=C(C(=CC=C1)C1=CC2=C(OCCO2)C=C1)C)C
2--1288	BMS Patent 2: WO2015160641A2	ACTIVE	C(#N)C=1C=C(C=NC1)COC1=C(CN2[C@H](CCCC2)C(=O)O)C=C(C(=C1)OCC1=C(C(=CC=C1)C1=CC2=C(OCCO2)C=C1)C)C
2--1289	BMS Patent 2: WO2015160641A2	ACTIVE	C(#N)C=1C=C(COC2=C(CNCCNC(C)=O)C=C(C(=C2)OCC2=C(C(=CC=C2)C2=CC3=C(OCCO3)C=C2)C)CC)C=CC1
2--1290	BMS Patent 2: WO2015160641A2	ACTIVE	C(#N)C=1C=C(COC2=C(CN[C@](C(=O)O)(CO)C)C=C(C(=C2)OCC2=C(C(=CC=C2)C2=CC3=C(OCCO3)C=C2)C)CC)C=CC1
2--1291	BMS Patent 2: WO2015160641A2	ACTIVE	C(#N)C=1C=C(COC2=C(CN[C@@](C(=O)O)(CO)C)C=C(C(=C2)OCC2=C(C(=CC=C2)C2=CC3=C(OCCO3)C=C2)C)CC)C=CC1
2--1292	BMS Patent 2: WO2015160641A2	ACTIVE	C(#N)C=1C=C(COC2=C(CNCCNC(C)=O)C=C(C(=C2)OCC2=C(C(=CC=C2)C2=CC3=C(OCCO3)C=C2)C)C=C)C=CC1
2--1293	BMS Patent 2: WO2015160641A2	ACTIVE	C(#N)C=1C=C(COC2=C(CN3[C@@H](CCCC3)C(=O)O)C=C(C(=C2)OCC2=C(C(=CC=C2)C2=CC3=C(OCCO3)C=C2)C)C=C)C=CC1
2--1294	BMS Patent 2: WO2015160641A2	ACTIVE	C(#N)CCCCOC1=C(CNCCNC(C)=O)C=C(C(=C1)OCC1=C(C(=CC=C1)C1=CC2=C(OCCO2)C=C1)C)C
2--1295	BMS Patent 2: WO2015160641A2	ACTIVE	C(#N)CCCCOC1=C(CNC[C@H](CC(=O)O)O)C=C(C(=C1)OCC1=C(C(=CC=C1)C1=CC2=C(OCCO2)C=C1)C)C
2--1296	BMS Patent 2: WO2015160641A2	ACTIVE	C(#N)CCCCOC1=C(CN2[C@@H](CCCC2)C(=O)O)C=C(C(=C1)OCC1=C(C(=CC=C1)C1=CC2=C(OCCO2)C=C1)C)C
2--1297	BMS Patent 2: WO2015160641A2	ACTIVE	C(#N)CCCCOC1=C(CN[C@](C(=O)O)(CO)C)C=C(C(=C1)OCC1=C(C(=CC=C1)C1=CC2=C(OCCO2)C=C1)C)C
2--1298	BMS Patent 2: WO2015160641A2	ACTIVE	BrC=1C(=CC(=C(CN2[C@@H](CCCC2)C(=O)O)C1)OCC=1C=NC=C(C1)C#N)OCC=1C(=C(C=CC1)C1=CC=CC=C1)C
2--1299	BMS Patent 2: WO2015160641A2	ACTIVE	BrC=1C(=CC(=C(CNCCNC(C)=O)C1)OCC1=CC(=CC=C1)C#N)OCC1=C(C(=CC=C1)C1=CC2=C(OCCO2)C=C1)C
2--1300	BMS Patent 2: WO2015160641A2	ACTIVE	BrC=1C(=CC(=C(CNC[C@H](CC(=O)O)O)C1)OCC1=CC(=CC=C1)C#N)OCC1=C(C(=CC=C1)C1=CC2=C(OCCO2)C=C1)C
2--1301	BMS Patent 2: WO2015160641A2	ACTIVE	BrC=1C(=CC(=C(CN[C@H](C(=O)O)CO)C1)OCC1=CC(=CC=C1)C#N)OCC1=C(C(=CC=C1)C1=CC2=C(OCCO2)C=C1)C
2--1302	BMS Patent 2: WO2015160641A2	ACTIVE	BrC=1C(=CC(=C(CN2[C@@H](CCCC2)C(=O)O)C1)OCC1=CC(=CC=C1)C#N)OCC1=C(C(=CC=C1)C1=CC2=C(OCCO2)C=C1)C
2--1303	BMS Patent 2: WO2015160641A2	ACTIVE	BrC=1C(=CC(=C(CN[C@@](C(=O)O)(CO)C)C1)OCC1=CC(=CC=C1)C#N)OCC1=C(C(=CC=C1)C1=CC2=C(OCCO2)C=C1)C
2--1304	BMS Patent 2: WO2015160641A2	ACTIVE	BrC=1C(=CC(=C(CN[C@](C(=O)O)(CO)C)C1)OCC1=CC(=CC=C1)C#N)OCC1=C(C(=CC=C1)C1=CC2=C(OCCO2)C=C1)C
2--1305	BMS Patent 2: WO2015160641A2	ACTIVE	C(#N)C1=C(COC2=CC(=C(CNCCNC(C)=O)C=C2C)OCC=2C=NC=C(C2)C#N)C=CC=C1C1=CC2=C(OCCO2)C=C1
2--1306	BMS Patent 2: WO2015160641A2	ACTIVE	C(#N)C1=C(COC=2C(=CC(=C(OCC=3C=NC=C(C#N)C3)C2)CNCCO)C)C=CC=C1C1=CC2=C(OCCO2)C=C1
2--1307	BMS Patent 2: WO2015160641A2	ACTIVE	C(#N)C1=C(COC2=CC(=C(CNC[C@H](CC(=O)O)O)C=C2C)OCC=2C=NC=C(C2)C#N)C=CC=C1C1=CC2=C(OCCO2)C=C1
2--1308	BMS Patent 2: WO2015160641A2	ACTIVE	C(#N)C1=C(COC2=CC(=C(CN[C@](C(=O)O)(CO)C)C=C2C)OCC=2C=NC=C(C2)C#N)C=CC=C1C1=CC2=C(OCCO2)C=C1
2--1309	BMS Patent 2: WO2015160641A2	ACTIVE	C(#N)C1=C(COC2=CC(=C(CN3[C@@H](CCCC3)C(=O)O)C=C2C)OCC=2C=NC=C(C2)C#N)C=CC=C1C1=CC2=C(OCCO2)C=C1
2--1310	BMS Patent 2: WO2015160641A2	ACTIVE	C(#N)C1=C(COC2=CC(=C(CN[C@@H](C(=O)O)CO)C=C2C)OCC=2C=NC=C(C2)C#N)C=CC=C1C1=CC2=C(OCCO2)C=C1
2--1311	BMS Patent 2: WO2015160641A2	ACTIVE	C(#N)C1=C(COC2=CC(=C(CN[C@@](C(=O)O)(CO)C)C=C2C)OCC=2C=NC=C(C2)C#N)C=CC=C1C1=CC2=C(OCCO2)C=C1
2--1312	BMS Patent 2: WO2015160641A2	ACTIVE	BrC=1C(=CC(=C(CN[C@H](C(=O)O)CO)C1)OCC1=CC(=CC=C1)C#N)OCC1=C(C(=CC=C1)C1=CC2=C(OCCO2)C=C1)C#N
2--1313	BMS Patent 2: WO2015160641A2	ACTIVE	BrC=1C(=CC(=C(CN2[C@@H](CCCC2)C(=O)O)C1)OCC1=CC(=CC=C1)C#N)OCC1=C(C(=CC=C1)C1=CC2=C(OCCO2)C=C1)C#N
2--1314	BMS Patent 2: WO2015160641A2	ACTIVE	BrC=1C(=CC(=C(CNC[C@H](CC(=O)O)O)C1)OCC1=CC(=CC=C1)C#N)OCC1=C(C(=CC=C1)C1=CC2=C(OCCO2)C=C1)C#N
2--1315	BMS Patent 2: WO2015160641A2	ACTIVE	BrC=1C(=CC(=C(CNCCNC(C)=O)C1)OCC1=CC(=CC=C1)C#N)OCC1=C(C(=CC=C1)C1=CC2=C(OCCO2)C=C1)C#N
2--1316	BMS Patent 2: WO2015160641A2	ACTIVE	BrC=1C(=CC(=C(CNC[C@H](CC(=O)O)O)C1)OCC=1C=NC=C(C1)C#N)OCC1=C(C(=CC=C1)C1=CC2=C(OCCO2)C=C1)C
2--1317	BMS Patent 2: WO2015160641A2	ACTIVE	BrC=1C(=CC(=C(CNCCNC(C)=O)C1)OCC=1C=NC=C(C1)C#N)OCC1=C(C(=CC=C1)C1=CC2=C(OCCO2)C=C1)C
2--1318	BMS Patent 2: WO2015160641A2	ACTIVE	BrC=1C(=CC(=C(CN[C@H](C(=O)O)CO)C1)OCC=1C=NC=C(C1)C#N)OCC1=C(C(=CC=C1)C1=CC2=C(OCCO2)C=C1)C
2--1319	BMS Patent 2: WO2015160641A2	ACTIVE	BrC=1C(=CC(=C(CN2[C@@H](CCCC2)C(=O)O)C1)OCC=1C=NC=C(C1)C#N)OCC1=C(C(=CC=C1)C1=CC2=C(OCCO2)C=C1)C
2--1320	BMS Patent 2: WO2015160641A2	ACTIVE	BrC=1C(=CC(=C(CN[C@@](C(=O)O)(CO)C)C1)OCC=1C=NC=C(C1)C#N)OCC1=C(C(=CC=C1)C1=CC2=C(OCCO2)C=C1)C
2--1321	BMS Patent 2: WO2015160641A2	ACTIVE	BrC=1C(=CC(=C(CN[C@](C(=O)O)(CO)C)C1)OCC=1C=NC=C(C1)C#N)OCC1=C(C(=CC=C1)C1=CC2=C(OCCO2)C=C1)C
2--1322	BMS Patent 2: WO2015160641A2	ACTIVE	BrC1=CC(=C(OCC=2C=NC=C(C#N)C2)C=C1OCC1=C(C(=CC=C1)C1=CC2=C(OCCO2)C=C1)C)CNCCO
2--1323	BMS Patent 2: WO2015160641A2	ACTIVE	BrC=1C(=CC(=C(CN2[C@H](CCCC2)C(=O)O)C1)OCC=1C=NC=C(C1)C#N)OCC1=C(C(=CC=C1)C1=CC2=C(OCCO2)C=C1)C
2--1324	BMS Patent 2: WO2015160641A2	ACTIVE	C(#N)C=1C(=C(C=NC1)COC1=C(CN[C@@H](C(=O)O)CO)C=CC(=C1)OCC=1C(=C(C=CC1)C1=CC=CC=C1)C)C
2--1325	BMS Patent 2: WO2015160641A2	ACTIVE	C(N)(=O)C=1C=C(COC2=C(CN[C@@H](C(=O)O)CO)C=CC(=C2)OCC2=C(C(=CC=C2)C2=CC3=C(OCCO3)C=C2)C)C=CC1
2--1326	BMS Patent 2: WO2015160641A2	ACTIVE	C(N)(=O)C=1C=C(COC2=C(CN[C@@](C(=O)O)(CO)C)C=CC(=C2)OCC2=C(C(=CC=C2)C2=CC3=C(OCCO3)C=C2)C)C=CC1
2--1327	BMS Patent 2: WO2015160641A2	ACTIVE	C(#N)C=1C=C(C=NC1)COC1=C(CN[C@@H](C(=O)O)CO)C=CC(=C1)OCC=1C(=C(C=CC1)C1=CC=CC=C1)C
2--1328	BMS Patent 2: WO2015160641A2	ACTIVE	C(#N)C=1C=C(C=NC1)COC1=C(CNC[C@H](CC(=O)O)O)C=CC(=C1)OCC=1C(=C(C=CC1)C1=CC=CC=C1)C
2--1329	BMS Patent 2: WO2015160641A2	ACTIVE	C(#N)C=1C=C(C=NC1)COC1=C(CN2[C@@H](CCCC2)C(=O)O)C=CC(=C1)OCC=1C(=C(C=CC1)C1=CC=CC=C1)C
2--1331	BMS Patent 2: WO2015160641A2	ACTIVE	C(#N)C=1C=C(COC2=C(CNC[C@H](CC(=O)O)O)C=CC(=C2)OCC=2C(=C(C=CC2)C2=CC=CC=C2)C)C=CC1F
2--1332	BMS Patent 2: WO2015160641A2	ACTIVE	C(#N)C=1C=C(COC2=C(CN[C@@H](C(=O)O)CO)C=CC(=C2)OCC=2C(=C(C=CC2)C2=CC=CC=C2)C)C=CC1F
2--1333	BMS Patent 2: WO2015160641A2	ACTIVE	C(#N)C=1C=C(COC2=C(CN[C@@](C(=O)O)(CO)C)C=CC(=C2)OCC=2C(=C(C=CC2)C2=CC=CC=C2)C)C=CC1F
2--1334	BMS Patent 2: WO2015160641A2	ACTIVE	C(#N)C=1C=C(COC2=C(CN3[C@@H](CCCC3)C(=O)O)C=CC(=C2)OCC=2C(=C(C=CC2)C2=CC=CC=C2)C)C=CC1F
2--1335	BMS Patent 2: WO2015160641A2	ACTIVE	COC1=C(CNCCNC(C)=O)C=CC(=C1)OCC=1C(=C(C=CC1)C1=CC=CC=C1)C
2--2000	BMS Patent 2: WO2015160641A2	ACTIVE	ClC=1C(=CC(=C(CN[C@](C(=O)O)(CO)C)C1)OCC=1C=NC=C(C1)C(=O)OCC)OCC1=C(C(=CC=C1)C1=CC2=C(OCCO2)C=C1)C
2--2001	BMS Patent 2: WO2015160641A2	ACTIVE	C(=O)(O)[C@@](CO)(C)NCC1=C(OCC=2C=NC=C(C(=O)O)C2)C=C(C(=C1)Cl)OCC1=C(C(=CC=C1)C1=CC2=C(OCCO2)C=C1)C
2--2002	BMS Patent 2: WO2015160641A2	ACTIVE	NCCC[C@@H](C(=O)O)NCC1=C(OCC=2C=NC=C(C(=O)O)C2)C=C(C(=C1)Cl)OCC1=C(C(=CC=C1)C1=CC2=C(OCCO2)C=C1)C
2--2003	BMS Patent 2: WO2015160641A2	ACTIVE	NCCC[C@@H](C(=O)O)NCC1=C(C=C(C(=C1)Cl)OCC1=C(C(=CC=C1)C1=CC2=C(OCCO2)C=C1)C)OCC=1C=NC=C(C1)C#N
2--2004	BMS Patent 2: WO2015160641A2	ACTIVE	NCCCC[C@@H](C(=O)O)NCC1=C(C=C(C(=C1)Cl)OCC1=C(C(=CC=C1)C1=CC2=C(OCCO2)C=C1)C)OCC=1C=NC=C(C1)C#N
2--2005	BMS Patent 2: WO2015160641A2	ACTIVE	NCC[C@@H](C(=O)O)NCC1=C(C=C(C(=C1)Cl)OCC1=C(C(=CC=C1)C1=CC2=C(OCCO2)C=C1)C)OCC=1C=NC=C(C1)C#N
2--2006	BMS Patent 2: WO2015160641A2	ACTIVE	ClC=1C(=CC(=C(CN[C@H](C(=O)O)CCCCN(C)C)C1)OCC=1C=NC=C(C1)C#N)OCC1=C(C(=CC=C1)C1=CC2=C(OCCO2)C=C1)C
2--2007	BMS Patent 2: WO2015160641A2	ACTIVE	ClC=1C(=CC(=C(CN2[C@@H](CC[C@@H](C2)O)C(=O)O)C1)OCC=1C=NC=C(C1)C#N)OCC1=C(C(=CC=C1)C1=CC2=C(OCCO2)C=C1)C
2--2008	BMS Patent 2: WO2015160641A2	ACTIVE	ClC=1C(=CC(=C(CN2[C@@H](C[C@@H](CC2)O)C(=O)O)C1)OCC=1C=NC=C(C1)C#N)OCC1=C(C(=CC=C1)C1=CC2=C(OCCO2)C=C1)C
2--2009	BMS Patent 2: WO2015160641A2	ACTIVE	ClC=1C(=CC(=C(CN[C@H](C(=O)O)CC2=NC=CC=C2)C1)OCC=1C=NC=C(C1)C#N)OCC1=C(C(=CC=C1)C1=CC2=C(OCCO2)C=C1)C
2--2010	BMS Patent 2: WO2015160641A2	ACTIVE	ClC=1C(=CC(=C(CN[C@H](C(=O)O)CC=2C=NC=CC2)C1)OCC=1C=NC=C(C1)C#N)OCC1=C(C(=CC=C1)C1=CC2=C(OCCO2)C=C1)C
2--2011	BMS Patent 2: WO2015160641A2	ACTIVE	ClC=1C(=CC(=C(CN[C@H](C(=O)O)CC2=CC=NC=C2)C1)OCC=1C=NC=C(C1)C#N)OCC1=C(C(=CC=C1)C1=CC2=C(OCCO2)C=C1)C
2--2012	BMS Patent 2: WO2015160641A2	ACTIVE	ClC=1C(=CC(=C(CN[C@H](C(=O)O)CCC(=O)O)C1)OCC=1C=NC=C(C1)C#N)OCC1=C(C(=CC=C1)C1=CC2=C(OCCO2)C=C1)
2--2013	BMS Patent 2: WO2015160641A2	ACTIVE	ClC=1C(=CC(=C(CNCC(=O)O)C1)OCC=1C=NC=C(C1)C#N)OCC1=C(C(=CC=C1)C1=CC2=C(OCCO2)C=C1)C
2--3008	BMS Patent 2: WO2015160641A2	ACTIVE	ClC1=CC(=C(OCC=2C=C(C=NC2)NC(OCC)=O)C=C1OCC1=C(C(=CC=C1)C1=CC2=C(OCCO2)C=C1)C)C=O
2--3009	BMS Patent 2: WO2015160641A2	ACTIVE	ClC=1C(=CC(=C(CN[C@](C(=O)O)(CO)C)C1)OCC=1C=NC=C(C1)NC(=O)OCC)OCC1=C(C(=CC=C1)C1=CC2=C(OCCO2)C=C1)C
2--3010	BMS Patent 2: WO2015160641A2	ACTIVE	ClC1=CC(=C(OCC2=CC(=NC=C2)NC(C)=O)C=C1OCC1=C(C(=CC=C1)C1=CC2=C(OCCO2)C=C1)C)C=O
2--3011	BMS Patent 2: WO2015160641A2	ACTIVE	C(C)(=O)NC1=NC=CC(=C1)COC1=C(CN[C@](C(=O)O)(CO)C)C=C(C(=C1)OCC1=C(C(=CC=C1)C1=CC2=C(OCCO2)C=C1)C)Cl
2--3012	BMS Patent 2: WO2015160641A2	ACTIVE	ClC=1C(=CC(=C(CN[C@](C(=O)O)(CO)C)C1)OCC=1C=NC=C(C1)S(=O)(=O)C)OCC1=C(C(=CC=C1)C1=CC2=C(OCCO2)C=C1)C
2--3013	BMS Patent 2: WO2015160641A2	ACTIVE	ClC=1C(=CC(=C(C1)CO)OCC=1C=NC=C(C1)S(=O)(=O)C)OCC1=C(C(=CC=C1)C1=CC2=C(OCCO2)C=C1)C
2--3014	BMS Patent 2: WO2015160641A2	ACTIVE	ClC=1C(=CC(=C(CN[C@](C(=O)O)(CO)C)C1)OCC1=CC(=NC(=C1)OC)Cl)OCC1=C(C(=CC=C1)C1=CC2=C(OCCO2)C=C1)C
2--3015	BMS Patent 2: WO2015160641A2	ACTIVE	ClC=1C(=CC(=C(C1)CN[C@](C(=O)O)(CO)C)OCC1=CC(=NC=C1)OC)OCC1=C(C(=CC=C1)C1=CC2=C(OCCO2)C=C1)C
2--3016	BMS Patent 2: WO2015160641A2	ACTIVE	ClC=1C(=CC(=C(C1)CO)OCC1=CC(=NC=C1)OC)OCC1=C(C(=CC=C1)C1=CC2=C(OCCO2)C=C1)C
2--3017	BMS Patent 2: WO2015160641A2	ACTIVE	ClC=1C(=CC(=C(CN2[C@@H](CCCC2)C(=O)O)C1)OCC1=CC(=NC=C1)OC)OCC1=C(C(=CC=C1)C1=CC2=C(OCCO2)C=C1)C
2--3018	BMS Patent 2: WO2015160641A2	ACTIVE	ClC=1C(=CC(=C(CN[C@](C(=O)O)(CO)C)C1)OCC1=CC(=NC=C1)C(N(C)C)=O)OCC1=C(C(=CC=C1)C1=CC2=C(OCCO2)C=C1)C
2--3019	BMS Patent 2: WO2015160641A2	ACTIVE	ClC1=CC(=C(OCC2=CC(=NC=C2)C(=O)N(C)C)C=C1OCC1=C(C(=CC=C1)C1=CC2=C(OCCO2)C=C1)C)CO
2--3020	BMS Patent 2: WO2015160641A2	ACTIVE	ClC=1C(=CC(=C(C=O)C1)OCC1=CC(=CC=C1)S(=O)(=O)C)OCC1=C(C(=CC=C1)C1=CC2=C(OCCO2)C=C1)C
2--3021	BMS Patent 2: WO2015160641A2	ACTIVE	ClC=1C(=CC(=C(CN[C@](C(=O)O)(CO)C)C1)OCC1=CC(=CC=C1)S(=O)(=O)C)OCC1=C(C(=CC=C1)C1=CC2=C(OCCO2)C=C1)C
2--3022	BMS Patent 2: WO2015160641A2	ACTIVE	NC(C[C@@H](C(=O)O)NCC1=C(C=C(C(=C1)Cl)OCC1=C(C(=CC=C1)C1=CC2=C(OCCO2)C=C1)C)OCC=1C=NC=C(C1)C#N)=O
2--3023	BMS Patent 2: WO2015160641A2	ACTIVE	ClC=1C(=CC(=C(CN[C@H](C(=O)O)CC(=O)O)C1)OCC=1C=NC=C(C1)C#N)OCC1=C(C(=CC=C1)C1=CC2=C(OCCO2)C=C1)C
2--3024	BMS Patent 2: WO2015160641A2	ACTIVE	NC(C[C@H](C(=O)O)NCC1=C(C=C(C(=C1)Cl)OCC1=C(C(=CC=C1)C1=CC2=C(OCCO2)C=C1)C)OCC=1C=NC=C(C1)C#N)=O
2--3025	BMS Patent 2: WO2015160641A2	ACTIVE	ClC=1C(=CC(=C(CN[C@@H](C(=O)O)CC(=O)O)C1)OCC=1C=NC=C(C1)C#N)OCC1=C(C(=CC=C1)C1=CC2=C(OCCO2)C=C1)C
2--3026	BMS Patent 2: WO2015160641A2	ACTIVE	ClC=1C(=CC(=C(CN2[C@@H](CCCC2)C(=O)O)C1)OCC1=C(C=CC(=C1)C(=O)OC)OC)OCC1=C(C(=CC=C1)C1=CC2=C(OCCO2)C=C1)C
2--3027	BMS Patent 2: WO2015160641A2	ACTIVE	C(=O)(O)C=1C=CC(=C(COC2=C(CN3[C@@H](CCCC3)C(=O)O)C=C(C(=C2)OCC2=C(C(=CC=C2)C2=CC3=C(OCCO3)C=C2)C)Cl)C1)OC
2--3028	BMS Patent 2: WO2015160641A2	ACTIVE	C(C1=CC=CC=C1)OC1=C(CN2[C@@H](CCCC2)C(=O)O)C=C(C(=C1)OCC1=C(C(=CC=C1)C1=CC2=C(OCCO2)C=C1)C)Cl
2--3029	BMS Patent 2: WO2015160641A2	ACTIVE	ClC=1C(=CC(=C(CN2[C@@H](CCCC2)C(=O)O)C1)OCC1=C(C=CC=C1)OC)OCC1=C(C(=CC=C1)C1=CC2=C(OCCO2)C=C1)C
2--3030	BMS Patent 2: WO2015160641A2	ACTIVE	NC(COC1=C(CN[C@H](C(=O)O)CO)C=C(C(=C1)OCC1=C(C(=CC=C1)C1=CC2=C(OCCO2)C=C1)C)Cl)=O
3--1001	BMS Patent 3: WO2018009505A1	ACTIVE	ClC=1C(=CC(=C(CN[C@@](C(=O)O)(CO)C)C1)OCC=1C=NC=C(C1)C#N)OCC1=C(C(=CC=C1)C1=CC=C2C=CC=NC2=C1)C
3--1002	BMS Patent 3: WO2018009505A1	ACTIVE	ClC=1C(=CC(=C(CN[C@@](C(=O)O)(CO)C)C1)OCC=1C=NC=C(C1)C#N)OCC1=C(C(=CC=C1)C=1C=NC2=CC=CC=C2C1)C
3--1003	BMS Patent 3: WO2018009505A1	ACTIVE	ClC=1C(=CC(=C(CN2[C@@H](CCCC2)C(=O)O)C1)OCC=1C=NC=C(C1)C#N)OCC1=C(C(=CC=C1)C=1C=NC2=CC=CC=C2C1)C
3--1004	BMS Patent 3: WO2018009505A1	ACTIVE	ClC=1C(=CC(=C(CN[C@@](C(=O)O)(CO)C)C1)OCC=1C=NC=C(C1)C#N)OCC1=C(C(=CC=C1)C1=NC2=CC=CC=C2C=C1)C
3--1005	BMS Patent 3: WO2018009505A1	ACTIVE	ClC=1C(=CC(=C(CN[C@@](C(=O)O)(CO)C)C1)OCC=1C=NC=C(C1)C#N)OCC1=C(C(=CC=C1)C=1C=C2C=CC=NC2=CC1)C
3--1006	BMS Patent 3: WO2018009505A1	ACTIVE	ClC=1C(=CC(=C(CN[C@@](C(=O)O)(CO)C)C1)OCC=1C=NC=C(C1)C#N)OCC1=C(C(=CC=C1)C1=NC2=CC=CC=C2N=C1)C
3--1007	BMS Patent 3: WO2018009505A1	ACTIVE	ClC=1C(=CC(=C(CN[C@@](C(=O)O)(CO)C)C1)OCC=1C=NC=C(C1)C#N)OCC1=C(C(=CC=C1)C=1N=CC2=CC=CC=C2C1)C
3--1008	BMS Patent 3: WO2018009505A1	ACTIVE	ClC=1C(=CC(=C(CN[C@@](C(=O)O)(CO)C)C1)OCC=1C=NC=C(C1)C#N)OCC1=C(C(=CC=C1)C1=CC=C2C=CN=CC2=C1)C
3--1009	BMS Patent 3: WO2018009505A1	ACTIVE	ClC=1C(=CC(=C(CN[C@@](C(=O)O)(CO)C)C1)OCC=1C=NC=C(C1)C#N)OCC1=C(C(=CC=C1)C=1C=C2C=CN=CC2=CC1)C
3--1010	BMS Patent 3: WO2018009505A1	ACTIVE	BrC1=CC=C2N=CC(=NC2=C1)C=1C(=C(COC2=CC(=C(CN[C@@](C(=O)O)(CO)C)C=C2Cl)OCC=2C=NC=C(C2)C#N)C=CC1)C
3--1011	BMS Patent 3: WO2018009505A1	ACTIVE	S1C=NC2=C1C=C(C=C2)C=2C(=C(COC1=CC(=C(CN[C@@](C(=O)O)(CO)C)C=C1Cl)OCC=1C=NC=C(C1)C#N)C=CC2)C
3--1012	BMS Patent 3: WO2018009505A1	ACTIVE	O1C=NC2=C1C=CC(=C2)C=2C(=C(COC1=CC(=C(CN[C@@](C(=O)O)(CO)C)C=C1Cl)OCC=1C=NC=C(C1)C#N)C=CC2)C
3--1013	BMS Patent 3: WO2018009505A1	ACTIVE	O1C=CC2=C1C=CC(=C2)C=2C(=C(COC1=CC(=C(CN[C@@](C(=O)O)(CO)C)C=C1Cl)OCC=1C=NC=C(C1)C#N)C=CC2)C
3--1014	BMS Patent 3: WO2018009505A1	ACTIVE	O1C=CC2=C1C=CC(=C2)C=2C(=C(COC1=CC(=C(CN[C@H](C(=O)O)CCCNC(=N)N)C=C1Cl)OCC=1C=NC=C(C1)C#N)C=CC2)C
3--1015	BMS Patent 3: WO2018009505A1	ACTIVE	O1C=CC2=C1C=CC(=C2)C=2C(=C(COC1=CC(=C(CNC(C(=O)O)(C)C)C=C1Cl)OCC=1C=NC=C(C1)C#N)C=CC2)C
3--1016	BMS Patent 3: WO2018009505A1	ACTIVE	O1C=NC2=C1C=C(C=C2)C=2C(=C(COC1=CC(=C(CNC(C(=O)O)(C)C)C=C1Cl)OCC=1C=NC=C(C1)C#N)C=CC2)C
3--1017	BMS Patent 3: WO2018009505A1	ACTIVE	O1C=NC2=C1C=C(C=C2)C=2C(=C(COC1=CC(=C(CN[C@@](C(=O)O)(CO)C)C=C1Cl)OCC=1C=NC=C(C1)C#N)C=CC2)C
3--1018	BMS Patent 3: WO2018009505A1	ACTIVE	O1C=CC2=C1C=C(C=C2)C=2C(=C(COC1=CC(=C(CNC(C(=O)O)(C)C)C=C1Cl)OCC=1C=NC=C(C1)C#N)C=CC2)C
3--1019	BMS Patent 3: WO2018009505A1	ACTIVE	O1C=CC2=C1C=C(C=C2)C=2C(=C(COC1=CC(=C(CN[C@@](C(=O)O)(CO)C)C=C1Cl)OCC=1C=NC=C(C1)C#N)C=CC2)C
3--1020	BMS Patent 3: WO2018009505A1	ACTIVE	O1C=CC2=C1C=C(C=C2)C=2C(=C(COC1=CC(=C(CN3[C@@](CCC3)(C(=O)O)C)C=C1Cl)OCC=1C=NC=C(C1)C#N)C=CC2)C
3--1021	BMS Patent 3: WO2018009505A1	ACTIVE	S1C=NC2=C1C=CC(=C2)C=2C(=C(COC1=CC(=C(CN[C@@](C(=O)O)(CO)C)C=C1Cl)OCC=1C=NC=C(C1)C#N)C=CC2)C
3--1022	BMS Patent 3: WO2018009505A1	ACTIVE	S1C=NC2=C1C=CC(=C2)C=2C(=C(COC1=CC(=C(CNC(C(=O)O)(C)C)C=C1Cl)OCC=1C=NC=C(C1)C#N)C=CC2)C
3--1023	BMS Patent 3: WO2018009505A1	ACTIVE	S1C=NC2=C1C=CC(=C2)C=2C(=C(COC1=CC(=C(CN3[C@@](CCC3)(C(=O)O)C)C=C1Cl)OCC=1C=NC=C(C1)C#N)C=CC2)C
3--1024	BMS Patent 3: WO2018009505A1	ACTIVE	N1C=NC2=C1C=CC(=C2)C=2C(=C(COC1=CC(=C(CN[C@@](C(=O)O)(CO)C)C=C1Cl)OCC=1C=NC=C(C1)C#N)C=CC2)C
3--1025	BMS Patent 3: WO2018009505A1	ACTIVE	ClC=1C(=CC(=C(CN[C@@H](C(=O)O)CO)C1)OCC=1C=NC=C(C1)C#N)OCC1=C(C(=CC=C1)C=1C=CC2=C(N(C=N2)CCN(C)C)C1)C
3--1026	BMS Patent 3: WO2018009505A1	ACTIVE	ClC=1C(=CC(=C(CNC(C(=O)O)(C)C)C1)OCC=1C=NC=C(C1)C#N)OCC1=C(C(=CC=C1)C1=CC2=C(N(C=N2)CCN(C)C)C=C1)C.ClC=1C(=CC(=C(CNC(C(=O)O)(C)C)C1)OCC=1C=NC=C(C1)C#N)OCC1=C(C(=CC=C1)C=1C=CC2=C(N(C=N2)CCN(C)C)C1)C
3--1027	BMS Patent 3: WO2018009505A1	ACTIVE	ClC1=CC(=C(OCC=2C=NC=C(C#N)C2)C=C1OCC1=C(C(=CC=C1)C=1C=CC2=C(N=C(O2)CCN2C[C@@H](CC2)O)C1)C)C=O
3--1028	BMS Patent 3: WO2018009505A1	ACTIVE	ClC=1C(=CC(=C(CN[C@@](C(=O)O)(CO)C)C1)OCC=1C=NC=C(C1)C#N)OCC1=C(C(=CC=C1)C=1C=CC2=C(N=C(O2)CCN2C[C@@H](CC2)O)C1)C
3--1029	BMS Patent 3: WO2018009505A1	ACTIVE	ClC=1C(=CC(=C(CN2[C@@H](CCCC2)C(=O)O)C1)OCC=1C=NC=C(C1)C#N)OCC1=C(C(=CC=C1)C=1C=CC2=C(N=C(O2)CCN2C[C@@H](CC2)O)C1)C
3--1030	BMS Patent 3: WO2018009505A1	ACTIVE	ClC=1C(=CC(=C(CN2[C@@H](CCCC2)C(=O)O)C1)OCC=1C=NC=C(C1)C#N)OCC1=C(C(=CC=C1)C1=NC(=CC=C1)OCCCN1C[C@@H](CC1)O)C
3--1031	BMS Patent 3: WO2018009505A1	ACTIVE	ClC1=CC(=C(OCC=2C=NC=C(C#N)C2)C=C1OCC1=C(C(=CC=C1)C1=NC(=CC=C1)OCCCN1C[C@@H](CC1)O)C)CO
3--1032	BMS Patent 3: WO2018009505A1	ACTIVE	ClC=1C(=CC(=C(CN2[C@@H](CCCC2)C(=O)O)C1)OCC=1C=NC=C(C1)C#N)OCC1=C(C(=CC=C1)C=1C=C2N=CC=NC2=CC1)C
3--1033	BMS Patent 3: WO2018009505A1	ACTIVE	ClC=1C(=CC(=C(CN2[C@H](CCCC2)C(=O)O)C1)OCC=1C=NC=C(C1)C#N)OCC1=C(C(=CC=C1)C=1C=C2N=CC=NC2=CC1)C
3--1034	BMS Patent 3: WO2018009505A1	ACTIVE	ClC=1C(=CC(=C(CN[C@@H](C(=O)O)CO)C1)OCC=1C=NC=C(C1)C#N)OCC1=C(C(=CC=C1)C=1C=C2N=CC=NC2=CC1)C
3--1035	BMS Patent 3: WO2018009505A1	ACTIVE	ClC=1C(=CC(=C(CN[C@@](C(=O)O)(CO)C)C1)OCC=1C=NC=C(C1)C#N)OCC1=C(C(=CC=C1)C=1C=C2N=CC=NC2=CC1)C
3--1036	BMS Patent 3: WO2018009505A1	ACTIVE	ClC=1C(=CC(=C(CN[C@](C(=O)O)(CO)C)C1)OCC=1C=NC=C(C1)C#N)OCC1=C(C(=CC=C1)C=1C=C2N=CC=NC2=CC1)C
3--1037	BMS Patent 3: WO2018009505A1	ACTIVE	ClC=1C(=CC(=C(CN[C@](C(=O)O)(CO)C)C1)OCC=1C=NC=C(C1)C#N)OCC1=C(C(=CC=C1)C=1C(N(C=CC1)CCCN1C[C@@H](CC1)O)=O)C
3--1038	BMS Patent 3: WO2018009505A1	ACTIVE	ClC=1C(=CC(=C(CN[C@@](C(=O)O)(CO)C)C1)OCC=1C=NC=C(C1)C#N)OCC1=C(C(=CC=C1)C=1C(N(C=CC1)CCCN1C[C@@H](CC1)O)=O)C
3--1039	BMS Patent 3: WO2018009505A1	ACTIVE	ClC=1C(=CC(=C(CN2[C@@H](CCCC2)C(=O)O)C1)OCC=1C=NC=C(C1)C#N)OCC1=C(C(=CC=C1)C=1C(N(C=CC1)CCCN1C[C@@H](CC1)O)=O)C
3--1040	BMS Patent 3: WO2018009505A1	ACTIVE	ClC=1C(=CC(=C(CN[C@H](C(=O)O)CO)C1)OCC=1C=NC=C(C1)C#N)OCC1=C(C(=CC=C1)C=1C(N(C=CC1)CCCN1C[C@@H](CC1)O)=O)C
3--1041	BMS Patent 3: WO2018009505A1	ACTIVE	O1C=NC2=C1C=CC(=C2)C=2C(=C(COC1=CC(=C(CN3[C@@H](CCCC3)C(=O)O)C=C1Cl)OCC=1C=NC=C(C1)C#N)C=CC2)C
3--2001	BMS Patent 3: WO2018009505A1	ACTIVE	ClC1=CC(=C(OCC=2C=NC=C(C#N)C2)C=C1OCC1=C(C(=CC=C1)C1=C(C(=NC=C1)OCCCN1CCCCC1)Cl)C)CNC(CO)(CO)C
3--2002	BMS Patent 3: WO2018009505A1	ACTIVE	ClC1=CC(=C(OCC=2C=NC=C(C#N)C2)C=C1OCC1=C(C(=CC=C1)C1=NC=CC(=C1Cl)OCCCN1C[C@@H](CC1)O)C)CNC(CO)(CO)C
3--2003	BMS Patent 3: WO2018009505A1	ACTIVE	ClC=1C(=CC(=C(CN[C@@](C(=O)O)(CO)C)C1)OCC=1C=NC=C(C1)C#N)OCC1=C(C(=CC=C1)C=1C(=NN(C1C)CCCCN1C[C@H](CC1)O)C)C
3--2004	BMS Patent 3: WO2018009505A1	ACTIVE	ClC1=CC(=C(OCC=2C=NC=C(C#N)C2)C=C1OCC1=C(C(=CC=C1)C1=NC=CC(=C1Cl)OCCCO)C)CNC(CO)(CO)C
3--2005	BMS Patent 3: WO2018009505A1	ACTIVE	ClC=1C(=CC(=C(CN2[C@@H](CCCC2)C(=O)O)C1)OCC=1C=NC=C(C1)C#N)OCC=1C=NC=C(C1C)C1=C(C(=CC=C1)OCCCN1C[C@@H](CC1)O)C
3--2006	BMS Patent 3: WO2018009505A1	ACTIVE	ClC1=CC(=C(OCC=2C=NC=C(C#N)C2)C=C1OCC1=C(C(=CC=C1)N1N=C(C(=C1C)CNCCN1C[C@@H](CC1)O)C)C)CNCCN1C[C@@H](CC1)O
3--2007	BMS Patent 3: WO2018009505A1	ACTIVE	ClC1=CC(=C(OCC=2C=NC=C(C#N)C2)C=C1OCC1=C(C(=CC=C1)N1N=C(C(=C1C)CN1C[C@@H](CC1)O)C)C)CN1C[C@@H](CC1)O
3--2008	BMS Patent 3: WO2018009505A1	ACTIVE	ClC1=CC(=C(OCC=2C=NC=C(C#N)C2)C=C1OCC=1C=NC=C(C1C)C1=C(C(=CC=C1)OCCCN1C[C@@H](CC1)O)C)CNC(CO)(CO)C
3--2009	BMS Patent 3: WO2018009505A1	ACTIVE	ClC=1C(=CC(=C(CN[C@@](C(=O)O)(CO)C)C1)OCC=1C=NC=C(C1)C#N)OCC1=C(C(=CC=C1)N1N=C(C(=C1C)CN1C[C@@H](CC1)O)C)C
3--2011	BMS Patent 3: WO2018009505A1	ACTIVE	ClC=1C(=CC(=C(CN2[C@@H](CCCC2)C(=O)O)C1)OCC=1C=NC=C(C1)C#N)OCC1=NC=CC(=C1C)C1=C(C(=CC=C1)OCCCN1C[C@@H](CC1)O)C
3--2012	BMS Patent 3: WO2018009505A1	ACTIVE	ClC=1C(=CC(=C(CN[C@](C(=O)O)(CO)C)C1)OCC=1C=NC=C(C1)C#N)OCC1=NC=CC(=C1C)C1=C(C(=CC=C1)OCCCN1C[C@@H](CC1)O)C
3--2013	BMS Patent 3: WO2018009505A1	ACTIVE	ClC1=CC(=C(OCC=2C=NC=C(C#N)C2)C=C1OCC1=NC=CC(=C1C)C1=C(C(=CC=C1)OCCCN1C[C@@H](CC1)O)C)CNC(CO)(CC)CO
3--2014	BMS Patent 3: WO2018009505A1	ACTIVE	ClC=1C(=CC(=C(CN2[C@@H](CCCC2)C(=O)O)C1)OCC=1C=NC=C(C1)C#N)OCC1=NC=CC(=C1C)C1=C(C(=CC=C1)OCCCN1CCCCC1)C
3--2015	BMS Patent 3: WO2018009505A1	ACTIVE	ClC=1C(=CC(=C(CN[C@](C(=O)O)(CO)C)C1)OCC=1C=NC=C(C1)C#N)OCC1=NC=CC(=C1C)C1=C(C(=CC=C1)OCCCN1CCCCC1)C
3--2016	BMS Patent 3: WO2018009505A1	ACTIVE	ClC1=CC(=C(OCC=2C=NC=C(C#N)C2)C=C1OCC1=NC=CC(=C1C)C1=C(C(=CC=C1)OCCCN1CCCCC1)C)CNC(CO)(CC)CO
4--1001	BMS Patent 4: WO2018183171A1	ACTIVE	C(#N)C=1C=C(C=NC1)COC=1C=C(C=C2CCN(CC12)CC(=O)O)OCC1=C(C(=CC=C1)C1=CC2=C(OCCO2)C=C1)C
4--1002	BMS Patent 4: WO2018183171A1	ACTIVE	C(#N)C=1C=C(C=NC1)COC=1C=C2CCN(CC2=C(C1)OCC1=C(C(=CC=C1)C1=CC2=C(OCCO2)C=C1)C)CC(=O)O
4--1003	BMS Patent 4: WO2018183171A1	ACTIVE	O1C2=C(OCC1)C=C(C=C2)C=2C(=C(COC=1C=C3CCN(CC3=C(C1)O)CC(=O)O)C=CC2)C
4--1004	BMS Patent 4: WO2018183171A1	ACTIVE	O1C2=C(OCC1)C=C(C=C2)C=2C(=C(COC1=CC=C3C[C@@H](NCC3=C1)C(=O)O)C=CC2)C
4--1005	BMS Patent 4: WO2018183171A1	ACTIVE	O1C2=C(OCC1)C=C(C=C2)C=2C(=C(COC1=CC=C3C[C@H](NCC3=C1)C(=O)O)C=CC2)C
4--1006	BMS Patent 4: WO2018183171A1	ACTIVE	ClC1=C2CCN(CC2=C(C=C1OCC=1C(=C(C=CC1)C1=C(C(=CC=C1)OCCCN1C[C@@H](CC1)O)C)C)OCC=1C=NC=C(C1)C#N)CC(=O)O
4--1007	BMS Patent 4: WO2018183171A1	ACTIVE	ClC1=C2CCN(CC2=C(C=C1OCC=1C(=C(C=CC1)C1=C(C(=CC=C1)OCCCN1C[C@@H](CC1)O)C)C)OCC=1C=NC=C(C1)C(=O)OC)CC(=O)O
4--1008	BMS Patent 4: WO2018183171A1	ACTIVE	ClC1=C2CCN(CC2=C(C=C1OCC=1C(=C(C=CC1)C1=C(C(=CC=C1)OCCCN1C[C@@H](CC1)O)C)C)OCC=1C=NC=C(C(=O)OC)C1)CC(=O)OC
5--1001	BMS Patent 5: WO2017066227A1	ACTIVE	ClC=1C(=CC(=C(CN[C@@H](C(=O)O)CO)C1)OCC=1C=NC=C(C1)C#N)OCC=1C(=C(C=CC1)C1=CC(=CC=C1)OCCN1CCOCC1)C
5--1002	BMS Patent 5: WO2017066227A1	ACTIVE	ClC=1C(=CC(=C(CN[C@](C(=O)O)(CO)C)C1)OCC=1C=NC=C(C1)C#N)OCC=1C(=C(C=CC1)C1=CC(=CC=C1)OCCN1CCOCC1)C
5--1003	BMS Patent 5: WO2017066227A1	ACTIVE	ClC=1C(=CC(=C(CN[C@@H](C(=O)O)CO)C1)OCC=1C=NC=C(C1)C#N)OCC=1C(=C(C=CC1)C1=CC(=CC=C1)OCC(=O)N1C[C@H](CC1)O)C
5--1004	BMS Patent 5: WO2017066227A1	ACTIVE	ClC=1C(=CC(=C(CN[C@](C(=O)O)(CO)C)C1)OCC=1C=NC=C(C1)C#N)OCC=1C(=C(C=CC1)C1=CC(=CC=C1)OCC(=O)N1C[C@H](CC1)O)C
5--1005	BMS Patent 5: WO2017066227A1	ACTIVE	ClC=1C(=CC(=C(CN2[C@@H](CCCC2)C(=O)O)C1)OCC=1C=NC=C(C1)C#N)OCC=1C(=C(C=CC1)C1=CC(=CC=C1)OCC(=O)N1C[C@H](CC1)O)C
5--1006	BMS Patent 5: WO2017066227A1	ACTIVE	ClC=1C(=CC(=C(CN[C@@H](C(=O)O)CO)C1)OCC=1C=NC=C(C1)C#N)OCC=1C(=C(C=CC1)C1=CC(=CC=C1)OCC(=O)N1C[C@@H](CC1)O)C
5--1007	BMS Patent 5: WO2017066227A1	ACTIVE	ClC=1C(=CC(=C(CN2[C@@H](CCCC2)C(=O)O)C1)OCC=1C=NC=C(C1)C#N)OCC=1C(=C(C=CC1)C1=CC(=CC=C1)OCC(=O)N1C[C@@H](CC1)O)C
5--1008	BMS Patent 5: WO2017066227A1	ACTIVE	ClC=1C(=CC(=C(CN2[C@@H](C[C@@H](C2)O)C(=O)O)C1)OCC=1C=NC=C(C1)C#N)OCC=1C(=C(C=CC1)C1=CC(=CC=C1)OCC(=O)N1C[C@@H](CC1)O)C
5--1009	BMS Patent 5: WO2017066227A1	ACTIVE	ClC=1C(=CC(=C(CN[C@@H](C(=O)O)CO)C1)OCC=1C=NC=C(C1)C#N)OCC=1C(=C(C=CC1)C1=CC(=CC=C1)OCCC(=O)N1C[C@@H](CC1)O)C
5--1010	BMS Patent 5: WO2017066227A1	ACTIVE	ClC=1C(=CC(=C(CN[C@](C(=O)O)(CO)C)C1)OCC=1C=NC=C(C1)C#N)OCC=1C(=C(C=CC1)C1=CC(=CC=C1)OCCC(=O)N1C[C@@H](CC1)O)C
5--1011	BMS Patent 5: WO2017066227A1	ACTIVE	ClC=1C(=CC(=C(CN2[C@@H](CCCC2)C(=O)O)C1)OCC=1C=NC=C(C1)C#N)OCC=1C(=C(C=CC1)C1=CC(=CC=C1)OCCC(=O)N1C[C@@H](CC1)O)C
5--1012	BMS Patent 5: WO2017066227A1	ACTIVE	ClC=1C(=CC(=C(CN2[C@@H](CC2)C(=O)O)C1)OCC=1C=NC=C(C1)C#N)OCC=1C(=C(C=CC1)C1=CC(=CC=C1)OCCC(=O)N1C[C@@H](CC1)O)C
5--1013	BMS Patent 5: WO2017066227A1	ACTIVE	ClC=1C(=CC(=C(CN2[C@@H](CCCC2)C(=O)O)C1)OCC=1C=NC=C(C1)C#N)OCC=1C(=C(C=CC1)C1=CC(=CC=C1)OCCCN1C[C@@H](CC1)O)C
5--1014	BMS Patent 5: WO2017066227A1	ACTIVE	ClC=1C(=CC(=C(CNC[C@H](CC(=O)O)O)C1)OCC=1C=NC=C(C1)C#N)OCC=1C(=C(C=CC1)C1=CC(=CC=C1)OCCCN1C[C@@H](CC1)O)C
5--1015	BMS Patent 5: WO2017066227A1	ACTIVE	ClC=1C(=CC(=C(CNCCNC(C)=O)C1)OCC=1C=NC=C(C1)C#N)OCC=1C(=C(C=CC1)C1=CC(=CC=C1)OCCCN1C[C@@H](CC1)O)C
5--1016	BMS Patent 5: WO2017066227A1	ACTIVE	ClC=1C(=CC(=C(CN[C@@H](C(=O)O)CO)C1)OCC=1C=NC=C(C1)C#N)OCC=1C(=C(C=CC1)C1=CC(=CC=C1)OCCCN1C[C@@H](CC1)O)C
5--1017	BMS Patent 5: WO2017066227A1	ACTIVE	ClC=1C(=CC(=C(CN[C@](C(=O)O)(CO)C)C1)OCC=1C=NC=C(C1)C#N)OCC=1C(=C(C=CC1)C1=CC(=CC=C1)OCCCN1C[C@@H](CC1)O)C
5--1018	BMS Patent 5: WO2017066227A1	ACTIVE	ClC=1C(=CC(=C(CN2[C@@H](CCCC2)C(=O)O)C1)OCC=1C=NC=C(C1)C#N)OCC=1C(=C(C=CC1)C1=CC(=CC=C1)OCCCN1C[C@@H](CCC1)O)C
5--1019	BMS Patent 5: WO2017066227A1	ACTIVE	ClC=1C(=CC(=C(CN2[C@@H](CCCC2)C(=O)O)C1)OCC=1C=NC=C(C1)C#N)OCC=1C(=C(C=CC1)C1=CC(=CC=C1)OCCCN1C[C@H](CCC1)O)C
5--1020	BMS Patent 5: WO2017066227A1	ACTIVE	C(C=C)(=O)NCCCOC=1C=C(C=CC1)C1=C(C(=CC=C1)COC1=CC(=C(CN2[C@@H](CCCC2)C(=O)O)C=C1Cl)OCC=1C=NC=C(C1)C#N)C
5--1021	BMS Patent 5: WO2017066227A1	ACTIVE	C(C=C)(=O)NCCCOC=1C=C(C=CC1)C1=C(C(=CC=C1)COC1=CC(=C(CN[C@@H](C(=O)O)CO)C=C1Cl)OCC=1C=NC=C(C1)C#N)C
5--1022	BMS Patent 5: WO2017066227A1	ACTIVE	ClC=1C(=CC(=C(CN2[C@@H](CCCC2)C(=O)O)C1)OCC=1C=NC=C(C1)S(=O)(=O)C)OCC=1C(=C(C=CC1)C1=CC(=CC=C1)OCCCN1C[C@@H](CC1)O)C
5--1023	BMS Patent 5: WO2017066227A1	ACTIVE	ClC=1C(=CC(=C(CN[C@@H](C(=O)O)CO)C1)OCC=1C=NC=C(C1)S(=O)(=O)C)OCC=1C(=C(C=CC1)C1=CC(=CC=C1)OCCCN1C[C@@H](CC1)O)C
5--1024	BMS Patent 5: WO2017066227A1	ACTIVE	ClC=1C(=CC(=C(CN[C@](C(=O)O)(CO)C)C1)OCC=1C=NC=C(C1)S(=O)(=O)C)OCC=1C(=C(C=CC1)C1=CC(=CC=C1)OCCCN1C[C@@H](CC1)O)C
5--1025	BMS Patent 5: WO2017066227A1	ACTIVE	ClC=1C(=CC(=C(CN[C@@H](C(=O)O)CO)C1)OCC=1C=NC=C(C1)S(=O)(=O)C)OCC=1C(=C(C=CC1)C1=C(C(=CC=C1)OCCCN1C[C@@H](CC1)O)C)C
5--1026	BMS Patent 5: WO2017066227A1	ACTIVE	ClC=1C(=CC(=C(CN[C@@](C(=O)O)(CO)C)C1)OCC=1C=NC=C(C1)S(=O)(=O)C)OCC=1C(=C(C=CC1)C1=C(C(=CC=C1)OCCCN1C[C@@H](CC1)O)C)C
5--1027	BMS Patent 5: WO2017066227A1	ACTIVE	ClC=1C(=CC(=C(CN2[C@@H](CCCC2)C(=O)O)C1)OCC=1C=NC=C(C1)S(=O)(=O)C)OCC=1C(=C(C=CC1)C1=C(C(=CC=C1)OCCCN1C[C@@H](CC1)O)C)C
5--1028	BMS Patent 5: WO2017066227A1	ACTIVE	ClC=1C(=CC(=C(CN[C@@H](C(=O)O)CO)C1)OCC=1C=NC=C(C1)C#N)OCC=1C(=C(C=CC1)C1=CC(=CC=C1)OCCCN1CCC(CC1)(C(=O)OC)O)C
5--1029	BMS Patent 5: WO2017066227A1	ACTIVE	ClC=1C(=CC(=C(CN[C@@H](C(=O)O)CO)C1)OCC=1C=NC=C(C1)C#N)OCC=1C(=C(C=CC1)C1=C(C(=CC=C1)OCCCN1CCC(CC1)(C(=O)OC)O)C)C
5--1030	BMS Patent 5: WO2017066227A1	ACTIVE	ClC=1C(=CC(=C(CN[C@@](C(=O)O)(CO)C)C1)OCC=1C=NC=C(C1)C#N)OCC=1C(=C(C=CC1)C1=C(C(=CC=C1)OCCCN1CCC(CC1)(C(=O)OC)O)C)C
5--1031	BMS Patent 5: WO2017066227A1	ACTIVE	ClC=1C(=CC(=C(CNCCNC(C=C)=O)C1)OCC=1C=NC=C(C1)C#N)OCC=1C(=C(C=CC1)C1=C(C(=CC=C1)OCCCN1C[C@@H](CC1)O)C)C
5--1032	BMS Patent 5: WO2017066227A1	ACTIVE	C(N)(=O)C=1C=C(C=NC1)COC=1C(=CC(=C(OCC=2C(=C(C=CC2)C2=CC(=CC=C2)OCCCN2CCC(CC2)(C(=O)O)O)C)C1)Cl)CN[C@H](CO)C(=O)O
5--1033	BMS Patent 5: WO2017066227A1	ACTIVE	C(=O)(O)[C@@H](CO)NCC1=CC(=C(OCC=2C(=C(C=CC2)C2=CC(=CC=C2)OCCCN2CCC(CC2)(C(=O)O)O)C)C=C1OCC=1C=NC=C(C1)C#N)Cl
5--1034	BMS Patent 5: WO2017066227A1	ACTIVE	ClC=1C(=CC(=C(CNCCNC(C=C)=O)C1)OCC=1C=NC=C(C1)S(=O)(=O)C)OCC=1C(=C(C=CC1)C1=C(C(=CC=C1)OCCCN1C[C@@H](CC1)O)C)C
5--1035	BMS Patent 5: WO2017066227A1	ACTIVE	C(N)(=O)C=1C=C(C=NC1)COC=1C(=CC(=C(OCC=2C(=C(C=CC2)C2=C(C(=CC=C2)OCCCN2CCC(CC2)(C(=O)O)O)C)C)C1)Cl)CN[C@H](CO)C(=O)O
5--1036	BMS Patent 5: WO2017066227A1	ACTIVE	C(=O)(O)[C@@H](CO)NCC1=CC(=C(OCC=2C(=C(C=CC2)C2=C(C(=CC=C2)OCCCN2CCC(CC2)(C(=O)O)O)C)C)C=C1OCC=1C=NC=C(C1)C#N)Cl
5--1037	BMS Patent 5: WO2017066227A1	ACTIVE	C(=O)(O)[C@](CO)(C)NCC1=CC(=C(OCC=2C(=C(C=CC2)C2=C(C(=CC=C2)OCCCN2CCC(CC2)(C(=O)O)O)C)C)C=C1OCC=1C=NC=C(C1)C#N)Cl
5--1038	BMS Patent 5: WO2017066227A1	ACTIVE	ClC=1C(=CC(=C(CN[C@@H](C(=O)O)CO)C1)OCC=1C=NC=C(C1)S(=O)(=O)C)OCC=1C(=C(C=CC1)C1=C(C(=CC=C1)OCCCN1CCC(CC1)(C(=O)OC)O)C)C
5--1039	BMS Patent 5: WO2017066227A1	ACTIVE	ClC=1C(=CC(=C(CN[C@](C(=O)O)(CO)C)C1)OCC=1C=NC=C(C1)S(=O)(=O)C)OCC=1C(=C(C=CC1)C1=C(C(=CC=C1)OCCCN1CCC(CC1)(C(=O)OC)O)C)C
5--1040	BMS Patent 5: WO2017066227A1	ACTIVE	C(=O)(O)[C@@H](CO)NCC1=CC(=C(OCC=2C(=C(C=CC2)C2=C(C(=CC=C2)OCCCN2CCC(CC2)(C(=O)O)O)C)C)C=C1OCC=1C=NC=C(C1)S(=O)(=O)C)Cl
5--1041	BMS Patent 5: WO2017066227A1	ACTIVE	C(=O)(O)[C@@](CO)(C)NCC1=CC(=C(OCC=2C(=C(C=CC2)C2=C(C(=CC=C2)OCCCN2CCC(CC2)(C(=O)O)O)C)C)C=C1OCC=1C=NC=C(C1)S(=O)(=O)C)Cl
5--1042	BMS Patent 5: WO2017066227A1	ACTIVE	ClC=1C(=CC(=C(CN[C@@H](C(=O)O)CO)C1)OCC=1C=NC=C(C1)C#N)OCC=1C(=C(C=CC1)C1=C(C(=CC=C1)OC[C@@H]1CCCN2CCCC[C@H]12)C)C
5--1043	BMS Patent 5: WO2017066227A1	ACTIVE	ClC=1C(=CC(=C(CN2[C@@H](CCCC2)C(=O)O)C1)OCC=1C=NC=C(C1)C#N)OCC=1C(=C(C=CC1)C1=C(C(=CC=C1)OC[C@@H]1CCCN2CCCC[C@H]12)C)C
5--1044	BMS Patent 5: WO2017066227A1	ACTIVE	ClC=1C(=CC(=C(CN[C@@](C(=O)O)(CO)C)C1)OCC=1C=NC=C(C1)S(=O)(=O)C)OCC=1C(=C(C=CC1)C1=C(C(=CC=C1)OCCCN1CC(CC1)(CO)C(=O)OCC)C)C
5--1045	BMS Patent 5: WO2017066227A1	ACTIVE	ClC=1C(=CC(=C(CN[C@@H](C(=O)O)CO)C1)OCC=1C=NC=C(C1)S(=O)(=O)C)OCC=1C(=C(C=CC1)C1=C(C(=CC=C1)OCCCN1CC(CC1)(CO)C(=O)OCC)C)C
5--1046	BMS Patent 5: WO2017066227A1	ACTIVE	ClC=1C(=CC(=C(CN[C@@](C(=O)O)(CO)C)C1)OCC=1C=NC=C(C1)C#N)OCC=1C(=C(C=CC1)C1=C(C(=CC=C1)OCCCN1CC(CC1)(C(=O)OC)O)C)C
5--1047	BMS Patent 5: WO2017066227A1	ACTIVE	ClC=1C(=CC(=C(CN[C@@H](C(=O)O)CO)C1)OCC=1C=NC=C(C1)C#N)OCC=1C(=C(C=CC1)C1=C(C(=CC=C1)OCCCN1CC(CC1)(CO)C(=O)OCC)C)C
5--1048	BMS Patent 5: WO2017066227A1	ACTIVE	C(=O)(O)[C@](CO)(C)NCC1=CC(=C(OCC=2C(=C(C=CC2)C2=C(C(=CC=C2)OCCCN2CC(CC2)(C(=O)O)CO)C)C)C=C1OCC=1C=NC=C(C1)S(=O)(=O)C)Cl
5--1049	BMS Patent 5: WO2017066227A1	ACTIVE	ClC=1C(=CC(=C(CN[C@@](C(=O)O)(CO)C)C1)OCC=1C=NC=C(C1)C#N)OCC=1C(=C(C=CC1)C1=C(C(=CC=C1)OCCCN1CC(CC1)(CO)C(=O)OCC)C)C
5--1050	BMS Patent 5: WO2017066227A1	ACTIVE	C(=O)(O)[C@@H](CO)NCC1=CC(=C(OCC=2C(=C(C=CC2)C2=C(C(=CC=C2)OCCCN2CC(CC2)(C(=O)O)CO)C)C)C=C1OCC=1C=NC=C(C1)S(=O)(=O)C)Cl
5--1051	BMS Patent 5: WO2017066227A1	ACTIVE	C(=O)(O)[C@](CO)(C)NCC1=CC(=C(OCC=2C(=C(C=CC2)C2=C(C(=CC=C2)OCCCN2CC(CC2)(C(=O)O)CO)C)C)C=C1OCC=1C=NC=C(C1)C#N)Cl
5--1052	BMS Patent 5: WO2017066227A1	ACTIVE	C(=O)(O)[C@@H](CO)NCC1=CC(=C(OCC=2C(=C(C=CC2)C2=C(C(=CC=C2)OCCCN2CC(CC2)(C(=O)O)CO)C)C)C=C1OCC=1C=NC=C(C1)C#N)Cl
5--1053	BMS Patent 5: WO2017066227A1	ACTIVE	C(N)(=O)C=1C=C(C=NC1)COC=1C(=CC(=C(OCC=2C(=C(C=CC2)C2=C(C(=CC=C2)OCCCN2CC(CC2)(C(=O)O)CO)C)C)C1)Cl)CN[C@H](CO)C(=O)O
5--1054	BMS Patent 5: WO2017066227A1	ACTIVE	C(=O)(O)[C@](CO)(C)NCC1=CC(=C(OCC=2C(=C(C=CC2)C2=C(C(=CC=C2)OCCCN2CC(CC2)(C(=O)O)O)C)C)C=C1OCC=1C=NC=C(C1)C#N)Cl
5--1055	BMS Patent 5: WO2017066227A1	ACTIVE	ClC=1C(=CC(=C(CN[C@@](C(=O)O)(CO)C)C1)OCC=1C=NC=C(C1)S(=O)(=O)C)OCC=1C(=C(C=CC1)C1=C(C(=CC=C1)OCCCN1CC(CC1)(C(=O)OC)O)C)C
5--1056	BMS Patent 5: WO2017066227A1	ACTIVE	ClC=1C(=CC(=C(CN[C@@H](C(=O)O)CO)C1)OCC=1C=NC=C(C1)S(=O)(=O)C)OCC=1C(=C(C=CC1)C1=C(C(=CC=C1)OCCCN1CC(CC1)(C(=O)OC)O)C)C
5--1057	BMS Patent 5: WO2017066227A1	ACTIVE	C(N)(=O)C=1C=C(C=NC1)COC=1C(=CC(=C(OCC=2C(=C(C=CC2)C2=C(C(=CC=C2)OCCCN2CC(CC2)(C(=O)O)O)C)C)C1)Cl)CN[C@@](CO)(C)C(=O)O
5--1058	BMS Patent 5: WO2017066227A1	ACTIVE	ClC=1C(=CC(=C(CN2[C@@H](CCCC2)C(=O)O)C1)OCC=1C=NC=C(C1)C#N)OCC=1C(=C(C=CC1)C1=C(C(=CC=C1)OCCCN1CCC(CC1)O)C)C
5--1059	BMS Patent 5: WO2017066227A1	ACTIVE	ClC=1C(=CC(=C(CN[C@@](C(=O)O)(CO)C)C1)OCC=1C=NC=C(C1)C#N)OCC=1C(=C(C=CC1)C1=C(C(=CC=C1)OCCCN1CCC(CC1)O)C)C
5--1060	BMS Patent 5: WO2017066227A1	ACTIVE	ClC=1C(=CC(=C(CN[C@@H](C(=O)O)CO)C1)OCC=1C=NC=C(C1)C#N)OCC=1C(=C(C=CC1)C1=C(C(=CC=C1)OCCCN1CCC(CC1)O)C)C
5--1061	BMS Patent 5: WO2017066227A1	ACTIVE	C(=O)(O)C1(CCN(CC1)CCCOC=1C(=C(C=CC1)C1=C(C(=CC=C1)COC1=CC(=C(CN2[C@@H](CCCC2)C(=O)O)C=C1Cl)OCC=1C=NC=C(C1)C#N)C)C)O
5--1062	BMS Patent 5: WO2017066227A1	ACTIVE	C(=O)(O)C1(CN(CC1)CCCOC=1C(=C(C=CC1)C1=C(C(=CC=C1)COC1=CC(=C(CN2[C@@H](CCCC2)C(=O)O)C=C1Cl)OCC=1C=NC=C(C1)S(=O)(=O)C)C)Cl)CO
5--1063	BMS Patent 5: WO2017066227A1	ACTIVE	C(=O)(O)[C@](CO)(C)NCC1=CC(=C(OCC=2C(=C(C=CC2)C2=C(C(=CC=C2)OCCCN2CC(CC2)(C(=O)O)CO)Cl)C)C=C1OCC=1C=NC=C(C1)S(=O)(=O)C)Cl
5--1064	BMS Patent 5: WO2017066227A1	ACTIVE	C(=O)(O)[C@](CO)(C)NCC1=CC(=C(OCC=2C(=C(C=CC2)C2=C(C(=CC=C2)OCCCN2CC(CC2)(C(=O)O)CO)Cl)C)C=C1OCC=1C=NC=C(C1)S(=O)(=O)C)Cl
5--1065	BMS Patent 5: WO2017066227A1	ACTIVE	C(=O)(O)C1(CN(CC1)CCCOC=1C(=C(C=CC1)C1=C(C(=CC=C1)COC1=CC(=C(CN2[C@@H](CCCC2)C(=O)O)C=C1Cl)OCC=1C=NC=C(C1)S(=O)(=O)C)C)Cl)CO
5--1066	BMS Patent 5: WO2017066227A1	ACTIVE	C(=O)(O)C1(CN(CC1)CCCOC=1C(=C(C=CC1)C1=C(C(=CC=C1)COC1=CC(=C(CN2[C@@H](CCCC2)C(=O)O)C=C1Cl)OCC=1C=NC=C(C1)C#N)C)C)CO
5--1068	BMS Patent 5: WO2017066227A1	ACTIVE	ClC=1C(=CC(=C(CN[C@@](C(=O)O)(CO)C)C1)OCC=1C=NC=C(C1)S(=O)(=O)C)OCC=1C(=C(C=CC1)C1=C(C(=CC=C1)OCCCN1[C@@H](C[C@H](C1)O)C(=O)OC)Cl)C
5--1069	BMS Patent 5: WO2017066227A1	ACTIVE	ClC=1C(=CC(=C(CN2[C@@H](CCCC2)C(=O)O)C1)OCC=1C=NC=C(C1)S(=O)(=O)C)OCC=1C(=C(C=CC1)C1=C(C(=CC=C1)OCCCN1[C@@H](C[C@H](C1)O)C(=O)OC)Cl)C
5--1070	BMS Patent 5: WO2017066227A1	ACTIVE	ClC=1C(=CC(=C(CN[C@@H](C(=O)O)CO)C1)OCC=1C=NC=C(C1)C#N)OCC=1C(=C(C=CC1)C1=C(C=C(C=C1)OCCCN1C[C@@H](CC1)O)C)C
5--1071	BMS Patent 5: WO2017066227A1	ACTIVE	ClC=1C(=CC(=C(CN2[C@@H](CCCC2)C(=O)O)C1)OCC=1C=NC=C(C1)C#N)OCC=1C(=C(C=CC1)C1=C(C=C(C=C1)OCCCN1C[C@@H](CC1)O)C)C
5--1072	BMS Patent 5: WO2017066227A1	ACTIVE	ClC=1C(=CC(=C(CN2[C@@H](CCCC2)C(=O)O)C1)OCC=1C=NC=C(C1)S(=O)(=O)C)OCC=1C(=C(C=CC1)C1=C(C(=CC=C1)OCCCN1CC(C(C1)C(=O)OC)O)C)C
5--1073	BMS Patent 5: WO2017066227A1	ACTIVE	ClC=1C(=CC(=C(CN[C@@](C(=O)O)(CO)C)C1)OCC=1C=NC=C(C1)S(=O)(=O)C)OCC=1C(=C(C=CC1)C1=C(C(=CC=C1)OCCCN1CC(C(C1)C(=O)OC)O)C)C
5--1074	BMS Patent 5: WO2017066227A1	ACTIVE	C(=O)(O)C1CN(CC1O)CCCOC=1C(=C(C=CC1)C1=C(C(=CC=C1)COC1=CC(=C(CN2[C@@H](CCCC2)C(=O)O)C=C1Cl)OCC=1C=NC=C(C1)S(=O)(=O)C)C)C
5--1075	BMS Patent 5: WO2017066227A1	ACTIVE	C(=O)(O)[C@](CO)(C)NCC1=CC(=C(OCC=2C(=C(C=CC2)C2=C(C(=CC=C2)OCCCN2CC(C(C2)O)C(=O)O)C)C)C=C1OCC=1C=NC=C(C1)S(=O)(=O)C)Cl
5--1076	BMS Patent 5: WO2017066227A1	ACTIVE	ClC=1C(=CC(=C(CN[C@@](C(=O)O)(CO)C)C1)OCC=1C=NC=C(C1)C#N)OCC=1C(=C(C=CC1)C1=C(C(=CC=C1)OCCCN1CCC(CC1)C(NC)=O)Cl)C
5--1077	BMS Patent 5: WO2017066227A1	ACTIVE	ClC=1C(=CC(=C(CN2[C@@H](CCCC2)C(=O)O)C1)OCC=1C=NC=C(C1)C#N)OCC=1C(=C(C=CC1)C1=C(C(=CC=C1)OCCCN1CCC(CC1)C(NC)=O)Cl)C
5--1078	BMS Patent 5: WO2017066227A1	ACTIVE	C(C)(=O)NC1CCN(CC1)CCCOC=1C(=C(C=CC1)C1=C(C(=CC=C1)COC1=CC(=C(CN2[C@@H](CCCC2)C(=O)O)C=C1Cl)OCC=1C=NC=C(C1)C#N)C)Cl
5--1079	BMS Patent 5: WO2017066227A1	ACTIVE	C(C)(=O)NC1CCN(CC1)CCCOC=1C(=C(C=CC1)C1=C(C(=CC=C1)COC1=CC(=C(CN[C@@](C(=O)O)(CO)C)C=C1Cl)OCC=1C=NC=C(C1)C#N)C)Cl
5--1080	BMS Patent 5: WO2017066227A1	ACTIVE	ClC=1C(=CC(=C(CN[C@@H](C(=O)O)CO)C1)OCC=1C=NC=C(C1)C#N)OCC=1C(=C(C=CC1)C1=C(C(=CC=C1)OCCCN1CC(C1)O)C)C
5--1081	BMS Patent 5: WO2017066227A1	ACTIVE	C(=O)(O)[C@H]1N(C[C@@H](C1)O)CCCOC=1C(=C(C=CC1)C1=C(C(=CC=C1)COC1=CC(=C(CN2[C@@H](CCCC2)C(=O)O)C=C1Cl)OCC=1C=NC=C(C1)S(=O)(=O)C)C)Cl
5--1082	BMS Patent 5: WO2017066227A1	ACTIVE	ClC=1C(=CC(=C(CN[C@@](C(=O)O)(CO)C)C1)OCC=1C=NC=C(C1)S(=O)(=O)C)OCC=1C(=C(C=CC1)C1=C(C(=CC=C1)OCCCN1C[C@@H](CC1)C(=O)OC)C)C
5--1083	BMS Patent 5: WO2017066227A1	ACTIVE	C(=O)(O)[C@](CO)(C)NCC1=CC(=C(OCC=2C(=C(C=CC2)C2=C(C(=CC=C2)OCCCN2C[C@@H](CC2)C(=O)O)C)C)C=C1OCC=1C=NC=C(C1)S(=O)(=O)C)Cl
5--1084	BMS Patent 5: WO2017066227A1	ACTIVE	C(=O)(O)[C@H]1CN(CC1)CCCOC=1C(=C(C=CC1)C1=C(C(=CC=C1)COC1=CC(=C(CN2[C@@H](CCCC2)C(=O)O)C=C1Cl)OCC=1C=NC=C(C1)S(=O)(=O)C)C)C
5--1085	BMS Patent 5: WO2017066227A1	ACTIVE	C(N)(=O)[C@H]1N(C[C@@H](C1)O)CCCOC=1C(=C(C=CC1)C1=C(C(=CC=C1)COC1=CC(=C(CN2[C@@H](CCCC2)C(=O)O)C=C1Cl)OCC=1C=NC=C(C1)C#N)C)Cl
5--1086	BMS Patent 5: WO2017066227A1	ACTIVE	C(N)(=O)[C@H]1N(C[C@@H](C1)O)CCCOC=1C(=C(C=CC1)C1=C(C(=CC=C1)COC1=CC(=C(CN[C@@](C(=O)O)(CO)C)C=C1Cl)OCC=1C=NC=C(C1)C#N)C)Cl
5--1087	BMS Patent 5: WO2017066227A1	ACTIVE	ClC=1C(=CC(=C(CN2[C@@H](CCCC2)C(=O)O)C1)OCC=1C=NC=C(C1)C#N)OCC=1C(=C(C=CC1)C1=CC(=CC=C1)OC\C=C\CN1C[C@@H](CC1)O)C
5--1088	BMS Patent 5: WO2017066227A1	ACTIVE	ClC=1C(=CC(=C(CN2[C@@H](CCCC2)C(=O)O)C1)OCC=1C=NC=C(C1)C#N)OCC=1C(=C(C=CC1)C1=C(C(=CC=C1)OCCCN1C[C@@]([C@](CC1)(O)C1=CC=C(C=C1)Cl)(C)O)Cl)C
5--1089	BMS Patent 5: WO2017066227A1	ACTIVE	ClC=1C(=CC(=C(CN[C@H](CO)C(=O)O)C1)OCC=1C=NC=C(C1)C#N)OCC=1C(=C(C=CC1)C1=C(C(=CC=C1)OCCCN1C[C@@]([C@](CC1)(O)C1=CC=C(C=C1)Cl)(C)O)Cl)C
5--1090	BMS Patent 5: WO2017066227A1	ACTIVE	ClC=1C(=CC(=C(CN2[C@@H](CCCC2)C(=O)O)C1)OCC=1C=NC=C(C1)S(=O)(=O)C)OCC=1C(=C(C=CC1)C1=C(C(=CC=C1)OCCCN1C[C@H](CC1)O)C)C
5--1091	BMS Patent 5: WO2017066227A1	ACTIVE	ClC=1C(=CC(=C(CN2CCC(CC2)(C(=O)OC)O)C1)OCC=1C=NC=C(C1)C#N)OCC=1C(=C(C=CC1)C1=C(C(=CC=C1)OCCCN1CCC(CC1)(C(=O)OC)O)C)C
5--1092	BMS Patent 5: WO2017066227A1	ACTIVE	ClC=1C(=CC(=C(CN[C@H](CO)C(=O)O)C1)OCC=1C=NC=C(C1)C#N)OCC=1C(=C(C=CC1)C1=C(C=C(C=C1)OCCCCN1C[C@@H](CC1)O)C)C
5--1093	BMS Patent 5: WO2017066227A1	ACTIVE	ClC=1C(=CC(=C(CN2[C@@H](CCCC2)C(=O)O)C1)OCC=1C=NC=C(C1)C#N)OCC=1C(=C(C=CC1)C1=C(C=C(C=C1)OCCCCN1C[C@@H](CC1)O)C)C
5--1094	BMS Patent 5: WO2017066227A1	ACTIVE	C(N)(=O)C=1C=C(C=NC1)COC=1C(=CC(=C(OCC=2C(=C(C=CC2)C2=C(C(=CC=C2)OCCCN2CCC(CC2)(C(=O)O)O)C)C)C1)Cl)CN[C@@](CO)(C)C(=O)O
5--1095	BMS Patent 5: WO2017066227A1	ACTIVE	ClC=1C(=CC(=C(CN[C@@H](CO)C(=O)O)C1)OCC=1C=NC=C(C1)C#N)OCC=1C(=C(C=CC1)C1=C(C(=CC=C1)OCCCN1CCC(CC1)(O)C(=O)OCC)Cl)C
5--1097	BMS Patent 5: WO2017066227A1	ACTIVE	C(=O)(O)C1(CCN(CC1)CCCOC=1C(=C(C=CC1)C1=C(C(=CC=C1)COC1=CC(=C(CN2[C@@H](CCCC2)C(=O)O)C=C1Cl)OCC=1C=NC=C(C1)C#N)C)Cl)O
5--1098	BMS Patent 5: WO2017066227A1	ACTIVE	ClC=1C(=CC(=C(CN[C@@](C(=O)O)(CO)C)C1)OCC=1C=NC=C(C1)C#N)OCC=1C(=C(C=CC1)C1=C(C(=CC=C1)OCCCN1CCC(CC1)(O)C(=O)OCC)Cl)C
5--1099	BMS Patent 5: WO2017066227A1	ACTIVE	C(=O)(O)[C@](CO)(C)NCC1=CC(=C(OCC=2C(=C(C=CC2)C2=C(C(=CC=C2)OCCCN2CCC(CC2)(C(=O)O)O)Cl)C)C=C1OCC=1C=NC=C(C1)C#N)Cl
5--1100	BMS Patent 5: WO2017066227A1	ACTIVE	ClC=1C(=CC(=C(CN2[C@@H](CCCC2)C(=O)O)C1)OCC=1C=NC=C(C1)C#N)OCC=1C(=C(C=CC1)C1=C(C(=CC=C1)OCCCN1CCC(CC1)(O)C(=O)OCC)Cl)C
5--1101	BMS Patent 5: WO2017066227A1	ACTIVE	ClC=1C(=CC(=C(CN2[C@@H](CCCC2)C(=O)O)C1)OCC=1C=NC=C(C1)C#N)OCC=1C(=C(C=CC1)C1=C(C(=CC=C1)OCCCN1CC(CC1)(CO)C(=O)OCC)Cl)C
5--1102	BMS Patent 5: WO2017066227A1	ACTIVE	ClC1=C(C=CC=C1OCCCN1CC(CC1)(C(=O)OCC)CO)C1=C(C(=CC=C1)COC1=C(C=C(C(=C1)OCC=1C=NC=C(C1)C#N)CN1CC(CC1)(CO)C(=O)OCC)Cl)C
5--1103	BMS Patent 5: WO2017066227A1	ACTIVE	ClC=1C(=CC(=C(CN[C@@](C(=O)O)(CO)C)C1)OCC=1C=NC=C(C1)C#N)OCC=1C(=C(C=CC1)C1=C(C(=CC=C1)OCCCN1CC(CC1)(CO)C(=O)OCC)Cl)C
5--1104	BMS Patent 5: WO2017066227A1	ACTIVE	ClC1=C(C=CC=C1OCCCN1CC(CC1)(C(=O)OCC)CO)C1=C(C(=CC=C1)COC1=C(C=C(C(=C1)OCC=1C=NC=C(C1)C#N)CN1CC(CC1)(CO)C(=O)OCC)Cl)C
5--1105	BMS Patent 5: WO2017066227A1	ACTIVE	C(C)(=O)NC1CCN(CC1)CCCOC=1C(=C(C=CC1)C1=C(C(=CC=C1)COC1=CC(=C(CN2[C@@H](CCCC2)C(=O)O)C=C1Cl)OCC=1C=NC=C(C1)C#N)C)C
5--1106	BMS Patent 5: WO2017066227A1	ACTIVE	C(=O)(O)C1(CN(CC1)CCCOC=1C(=C(C=CC1)C1=C(C(=CC=C1)COC1=CC(=C(CN2[C@@H](CCCC2)C(=O)O)C=C1Cl)OCC=1C=NC=C(C1)C#N)C)Cl)CO
5--1107	BMS Patent 5: WO2017066227A1	ACTIVE	C(N)(=O)C=1C=C(C=NC1)COC1=C(CN2[C@@H](CCCC2)C(=O)O)C=C(C(=C1)OCC=1C(=C(C=CC1)C1=C(C(=CC=C1)OCCCN1CC(CC1)(CO)C(=O)O)Cl)C)C
5--1108	BMS Patent 5: WO2017066227A1	ACTIVE	C(=O)(O)[C@](CO)(C)NCC1=CC(=C(OCC=2C(=C(C=CC2)C2=C(C(=CC=C2)OCCCN2CC(CC2)(C(=O)O)CO)Cl)C)C=C1OCC=1C=NC=C(C1)C#N)Cl
5--1110	BMS Patent 5: WO2017066227A1	ACTIVE	C(=O)(O)C1(CCN(CC1)CCCOC=1C(=C(C=CC1)C1=C(C(=CC=C1)COC1=CC(=C(CN2[C@@H](CCCC2)C(=O)O)C=C1Cl)OCC=1C=NC=C(C1)C#N)C)C)CO
5--1111	BMS Patent 5: WO2017066227A1	ACTIVE	C(N)(=O)C=1C=C(C=NC1)COC1=C(CN2[C@@H](CCCC2)C(=O)O)C=C(C(=C1)OCC=1C(=C(C=CC1)C1=C(C(=CC=C1)OCCCN1CCC(CC1)(CO)C(=O)O)C)C)Cl
5--1112	BMS Patent 5: WO2017066227A1	ACTIVE	C(=O)(O)[C@](CO)(C)NCC1=CC(=C(OCC=2C(=C(C=CC2)C2=C(C(=CC=C2)OCCCN2CCC(CC2)(C(=O)O)CO)C)C)C=C1OCC=1C=NC=C(C1)C#N)Cl
5--1113	BMS Patent 5: WO2017066227A1	ACTIVE	C(N)(=O)C=1C=C(C=NC1)COC=1C(=CC(=C(OCC=2C(=C(C=CC2)C2=C(C(=CC=C2)OCCCN2CCC(CC2)(C(=O)O)CO)C)C)C1)Cl)CN[C@@](CO)(C)C(=O)O
5--1114	BMS Patent 5: WO2017066227A1	ACTIVE	C(N)(=O)C=1C=C(C=NC1)COC1=C(CN2[C@@H](CCCC2)C(=O)O)C=C(C(=C1)OCC=1C(=C(C=CC1)C1=C(C(=CC=C1)OCCCN1CCC(CC1)(CO)C(=O)O)Cl)C)Cl
5--1115	BMS Patent 5: WO2017066227A1	ACTIVE	C(=O)(O)[C@](CO)(C)NCC1=CC(=C(OCC=2C(=C(C=CC2)C2=C(C(=CC=C2)OCCCN2CCC(CC2)(C(=O)O)CO)Cl)C)C=C1OCC=1C=NC=C(C1)C#N)Cl
5--1116	BMS Patent 5: WO2017066227A1	ACTIVE	C(N)(=O)C=1C=C(C=NC1)COC=1C(=CC(=C(OCC=2C(=C(C=CC2)C2=C(C(=CC=C2)OCCCN2CCC(CC2)(C(=O)O)CO)Cl)C)C1)Cl)CN[C@@](CO)(C)C(=O)O
5--1117	BMS Patent 5: WO2017066227A1	ACTIVE	ClC1=C(C=CC=C1OCCCN1CC(CC1)(C(=O)OCC)CO)C1=C(C(=CC=C1)COC1=C(C=C(C(=C1)OCC=1C=NC=C(C1)C#N)CNC(CO)(CO)C)Cl)C
5--1118	BMS Patent 5: WO2017066227A1	ACTIVE	ClC1=C(C=CC=C1OCCCN1CC(CC1)(C(=O)O)CO)C1=C(C(=CC=C1)COC1=C(C=C(C(=C1)OCC=1C=NC=C(C1)C#N)CNC(CO)(CO)C)Cl)C
5--1119	BMS Patent 5: WO2017066227A1	ACTIVE	C(C)(=O)NC1CCN(CC1)CCCOC=1C(=C(C=CC1)C1=C(C(=CC=C1)COC1=CC(=C(CN[C@@](C(=O)O)(CO)C)C=C1Cl)OCC=1C=NC=C(C1)C#N)C)Cl
5--1121	BMS Patent 5: WO2017066227A1	ACTIVE	ClC=1C(=CC(=C(CN[C@@](C(=O)O)(CO)C)C1)OCC=1C=NC=C(C1)C#N)OCC=1C(=C(C=CC1)C1=C(C(=CC=C1)OCCCN1C[C@@H](CC1)O)Cl)C
5--1501	BMS Patent 5: WO2017066227A1	ACTIVE	ClC1=CC(=C(OCC=2C=NC=C(C#N)C2)C=C1OCC1=C(C(=CC=C1)C1=CC2=C(OCC(O2)CCN2C[C@H](CC2)O)C=C1)C)CN1C[C@H](CC1)O
5--1502	BMS Patent 5: WO2017066227A1	ACTIVE	ClC1=CC(=C(OCC=2C=NC=C(C#N)C2)C=C1OCC1=C(C(=CC=C1)C1=CC2=C(OCC(O2)CCN2C[C@H](CC2)O)C=C1)C)C=O
5--1503	BMS Patent 5: WO2017066227A1	ACTIVE	ClC=1C(=CC(=C(CN2[C@@H](CCCC2)C(=O)O)C1)OCC=1C=NC=C(C1)C#N)OCC1=C(C(=CC=C1)C1=CC2=C(OCC(O2)CCN2C[C@H](CC2)O)C=C1)C
5--1504	BMS Patent 5: WO2017066227A1	ACTIVE	ClC=1C(=CC(=C(CN2[C@@H](CCCC2)C(=O)O)C1)OCC=1C=NC=C(C1)C#N)OCC1=C(C(=CC=C1)C1=CC2=C(OCC(O2)CCN2C[C@@H](CC2)O)C=C1)C
5--1507	BMS Patent 5: WO2017066227A1	ACTIVE	ClC=1C(=CC(=C(CN2[C@@H](CCCC2)C(=O)O)C1)OCC=1C=NC=C(C1)S(=O)(=O)C)OCC1=C(C(=CC=C1)C1=CC2=C(OCC(O2)CCN2C[C@@H](CC2)O)C=C1)C
5--1508	BMS Patent 5: WO2017066227A1	ACTIVE	C(=O)(O)CC1(CN(CC1)CCC1OC2=C(OC1)C=CC(=C2)C=2C(=C(COC1=CC(=C(CN3[C@@H](CCCC3)C(=O)O)C=C1Cl)OCC=1C=NC=C(C1)S(=O)(=O)C)C=CC2)C)O
5--1509	BMS Patent 5: WO2017066227A1	ACTIVE	ClC1=CC(=C(OCC=2C=NC=C(C#N)C2)C=C1OCC=1C(=C(C=CC1)C1=C(C(=CC=C1)OCCCN1C[C@@H](CC1)O)Cl)C)C=O
5--1510	BMS Patent 5: WO2017066227A1	ACTIVE	ClC=1C(=CC(=C(CN2[C@@H](CCCC2)C(=O)O)C1)OCC=1C=NC=C(C1)C#N)OCC=1C(=C(C=CC1)C1=C(C(=CC=C1)OCCCN1C[C@@H](CC1)O)Cl)C
5--1511	BMS Patent 5: WO2017066227A1	ACTIVE	ClC=1C(=CC(=C(CN[C@](C(=O)O)(CO)C)C1)OCC=1C=NC=C(C1)C#N)OCC=1C(=C(C=CC1)C1=C(C(=CC=C1)OCCCN1C[C@@H](CC1)O)Cl)C
5--1512	BMS Patent 5: WO2017066227A1	ACTIVE	ClC=1C(=CC(=C(CN[C@@H](C(=O)O)CO)C1)OCC=1C=NC=C(C1)C#N)OCC=1C(=C(C=CC1)C1=C(C(=CC=C1)OCCCN1C[C@@H](CC1)O)Cl)C
5--1513	BMS Patent 5: WO2017066227A1	ACTIVE	ClC=1C(=CC(=C(CN2[C@@H](CCCC2)C(=O)O)C1)OCC=1C=NC=C(C1)S(=O)(=O)C)OCC=1C(=C(C=CC1)C1=C(C(=CC=C1)OCCCN1C[C@@H](CC1)O)Cl)C
5--1514	BMS Patent 5: WO2017066227A1	ACTIVE	ClC=1C(=CC(=C(CN[C@](C(=O)O)(CO)C)C1)OCC=1C=NC=C(C1)C#N)OCC=1C(=C(C=CC1)C1=C(C(=CC=C1)OCCCN1C[C@@H](CC1)O)C(F)F)C
5--1515	BMS Patent 5: WO2017066227A1	ACTIVE	ClC1=CC(=C(OCC=2C=NC=C(C#N)C2)C=C1OCC=1C(=C(C=CC1)C1=C(C(=CC=C1)OCCCN1C[C@@H](CC1)O)C(F)F)C)CO
5--1516	BMS Patent 5: WO2017066227A1	ACTIVE	C(=O)(O)CC1(CN(CC1)CCCOC=1C(=C(C=CC1)C1=C(C(=CC=C1)COC1=CC(=C(CN2[C@@H](CCCC2)C(=O)O)C=C1Cl)OCC=1C=NC=C(C1)S(=O)(=O)C)C)C)O
5--1517	BMS Patent 5: WO2017066227A1	ACTIVE	C(=O)(O)CC1(CN(CC1)CCCOC=1C(=C(C=CC1)C1=C(C(=CC=C1)COC1=CC(=C(CN[C@](C(=O)O)(CO)C)C=C1Cl)OCC=1C=NC=C(C1)C#N)C)C)O
5--1518	BMS Patent 5: WO2017066227A1	ACTIVE	C(N)(=O)C=1C=C(C=NC1)COC1=C(CN[C@](C(=O)O)(CO)C)C=C(C(=C1)OCC=1C(=C(C=CC1)C1=C(C(=CC=C1)OCCCN1CC(CC1)(O)CC(=O)O)Cl)C)Cl
5--1519	BMS Patent 5: WO2017066227A1	ACTIVE	C(=O)(O)CC1(CN(CC1)CCCOC=1C(=C(C=CC1)C1=C(C(=CC=C1)COC1=CC(=C(CN2[C@@H](CCCC2)C(=O)O)C=C1Cl)OCC=1C=NC=C(C1)C#N)C)C)O
5--1520	BMS Patent 5: WO2017066227A1	ACTIVE	ClC=1C(=CC(=C(CN2[C@@H](CCCC2)C(=O)O)C1)OCC=1C=NC=C(C1)C#N)OCC=1C(=C(C=CC1)C1=C(C(=CC=C1)OCCCN1C[C@@H](CC1)O)F)C
5--1521	BMS Patent 5: WO2017066227A1	ACTIVE	ClC=1C(=CC(=C(CN[C@](C(=O)O)(CO)C)C1)OCC=1C=NC=C(C1)C#N)OCC=1C(=C(C=CC1)C1=C(C(=CC=C1)O[C@@H](C)CCN1C[C@@H](CC1)O)Cl)C
5--1522	BMS Patent 5: WO2017066227A1	ACTIVE	ClC=1C(=CC(=C(CN2[C@@H](CCCC2)C(=O)O)C1)OCC=1C=NC=C(C1)C#N)OCC=1C(=C(C=CC1)C1=C(C(=CC=C1)O[C@@H](C)CCN1C[C@@H](CC1)O)Cl)C
5--1523	BMS Patent 5: WO2017066227A1	ACTIVE	ClC=1C(=CC(=C(CN2[C@@H](CCCC2)C(=O)O)C1)OCC=1C=NC=C(C1)C#N)OCC=1C(=C(C=CC1)C1=C(C(=CC=C1)O[C@H](C)CCN1C[C@@H](CC1)O)Cl)C
5--1524	BMS Patent 5: WO2017066227A1	ACTIVE	ClC=1C(=CC(=C(CN[C@](C(=O)O)(CO)C)C1)OCC=1C=NC=C(C1)C#N)OCC=1C(=C(C=CC1)C1=C(C(=CC=C1)O[C@H](C)CCN1C[C@@H](CC1)O)Cl)C
5--1525	BMS Patent 5: WO2017066227A1	ACTIVE	ClC=1C(=CC(=C(CN[C@](C(=O)O)(CO)C)C1)OCC=1C=NC=C(C1)C#N)OCC=1C(=C(C=CC1)C1=C(C(=CC=C1)O[C@H](C)CCN1C[C@@H](CC1)O)C)C
5--1526	BMS Patent 5: WO2017066227A1	ACTIVE	ClC=1C(=CC(=C(CN2[C@@H](CCCC2)C(=O)O)C1)OCC=1C=NC=C(C1)C#N)OCC=1C(=C(C=CC1)C1=C(C(=CC=C1)O[C@H](C)CCN1C[C@@H](CC1)O)C)C
5--1527	BMS Patent 5: WO2017066227A1	ACTIVE	COC(=O)[C@H]1N(CCCC1)CC1=C(C=C(C(=C1)Cl)OCC1=C(C(=CC=C1)C1=CC2=C(OCC(O2)CCN2CC(CC2)(O)CC(=O)OCC)C=C1)C)OCC=1C=NC=C(C1)S(=O)(=O)C
5--1528	BMS Patent 5: WO2017066227A1	ACTIVE	ClC=1C(=CC(=C(CN2[C@@H](CCCC2)C(=O)O)C1)OCC=1C=NC=C(C1)C#N)OCC=1C(=C(C=CC1)C1=C(C=CC(=C1)OCCCN1C[C@@H](CC1)O)C)C
5--1529	BMS Patent 5: WO2017066227A1	ACTIVE	ClC=1C(=CC(=C(CN2[C@@H](CCCC2)C(=O)O)C1)OCCCN1C[C@@H](CC1)O)OCC=1C(=C(C=CC1)C1=C(C(=CC=C1)OCCCN1C[C@@H](CC1)O)C)C
5--1530	BMS Patent 5: WO2017066227A1	ACTIVE	ClC=1C(=CC(=C(CN[C@@H](CO)C(=O)O)C1)OCCCN1C[C@@H](CC1)O)OCC=1C(=C(C=CC1)C1=C(C(=CC=C1)OCCCN1C[C@@H](CC1)O)C)C
5--1531	BMS Patent 5: WO2017066227A1	ACTIVE	ClC=1C(=CC(=C(CN[C@@](C(=O)O)(CO)C)C1)OCCCN1C[C@@H](CC1)O)OCC=1C(=C(C=CC1)C1=C(C(=CC=C1)OCCCN1C[C@@H](CC1)O)C)C
5--1532	BMS Patent 5: WO2017066227A1	ACTIVE	ClC=1C(=CC(=C(CNC(CO)(CO)C)C1)OCC=1C=NC=C(C1)S(=O)(=O)C)OCC=1C(=C(C=CC1)C1=C(C(=CC=C1)OCCCN1C[C@@H](CC1)O)Cl)C
5--1533	BMS Patent 5: WO2017066227A1	ACTIVE	ClC=1C(=CC(=C(CNC(CO)(CO)C)C1)OCC=1C=NC=C(C1)S(=O)(=O)C)OCC=1C(=C(C=CC1)C1=C(C(=CC=C1)OCCCN1C[C@@H](CC1)O)C)C
5--1534	BMS Patent 5: WO2017066227A1	ACTIVE	ClC1=CC(=C(OCC=2C=NC=C(C#N)C2)C=C1OCC=1C(=C(C=CC1)C1=C(C(=CC=C1)OCCCN1[C@H](CCC1)CO)F)C)CN1[C@H](CCC1)CO
5--1535	BMS Patent 5: WO2017066227A1	ACTIVE	ClC=1C(=CC(=C(CN2[C@@H](CCCC2)C(=O)O)C1)OCC=1C=NC=C(C1)C#N)COC=1C(=C(C=CC1)C1=C(C(=CC=C1)OCCCN1C[C@@H](CC1)O)Cl)C
5--2001	BMS Patent 5: WO2017066227A1	ACTIVE	ClC1=CC(=C(OCC=2C=NC=C(C#N)C2)C=C1OCC=1C(=C(C=CC1)C1=C(C(=CC=C1)OCCCN1C[C@@H](CC1)O)Cl)C)CN1C[C@@H](CC1)O
5--2002	BMS Patent 5: WO2017066227A1	ACTIVE	ClC1=CC(=C(OCC=2C=NC=C(C#N)C2)C=C1OCC=1C(=C(C=CC1)C1=C(C(=CC=C1)OCCCN1C[C@@H](CC1)O)Cl)C)CO
5--2003	BMS Patent 5: WO2017066227A1	ACTIVE	ClC1=CC(=C(OCC=2C=NC=C(C#N)C2)C=C1OCC=1C(=C(C=CC1)C1=C(C(=CC=C1)OCCCNC[C@@H](CO)O)Cl)C)CNC[C@@H](CO)O
5--2004	BMS Patent 5: WO2017066227A1	ACTIVE	ClC=1C(=CC(=C(CN[C@H](C(=O)O)CO)C1)OCC=1C=NC=C(C1)C#N)OCC=1C(=C(C=CC1)C1=C(C(=CC=C1)OCCCNC[C@@H](CO)O)Cl)C
5--2005	BMS Patent 5: WO2017066227A1	ACTIVE	ClC1=CC(=C(OCC=2C=NC=C(C#N)C2)C=C1OCC=1C(=C(C=CC1)C1=C(C(=CC=C1)OCCCNC[C@@H](CO)O)Cl)C)CO
5--2006	BMS Patent 5: WO2017066227A1	ACTIVE	ClC=1C(=CC(=C(CN[C@](C(=O)O)(CO)C)C1)OCC=1C=NC=C(C1)C#N)OCC=1C(=C(C=CC1)C1=C(C(=CC=C1)OCCCNC[C@@H](CO)O)Cl)C
5--2007	BMS Patent 5: WO2017066227A1	ACTIVE	ClC=1C(=CC(=C(CN2[C@@H](CCCC2)C(=O)O)C1)OCC=1C=NC=C(C1)C#N)OCC=1C(=C(C=CC1)C1=C(C(=CC=C1)OCCCNC[C@@H](CO)O)Cl)C
5--2008	BMS Patent 5: WO2017066227A1	ACTIVE	C(=O)(O)[C@](CO)(C)NCC1=CC(=C(OCC=2C(=C(C=CC2)C2=C(C(=CC=C2)OCCCN2C[C@H](CCC2)C(=O)O)Cl)C)C=C1OCC=1C=NC=C(C1)C#N)Cl
5--2009	BMS Patent 5: WO2017066227A1	ACTIVE	ClC1=C(C=CC=C1OCCCN1C[C@H](CCC1)C(=O)O)C1=C(C(=CC=C1)COC1=C(C=C(C(=C1)OCC=1C=NC=C(C1)C#N)CO)Cl)C
5--2011	BMS Patent 5: WO2017066227A1	ACTIVE	ClC1=CC(=C(OCC=2C=NC=C(C#N)C2)C=C1OCC=1C(=C(C=CC1)C1=C(C(=CC=C1)OCCCN1CCN(CC1)CCO)Cl)C)CN1CCN(CC1)CCO
5--2013	BMS Patent 5: WO2017066227A1	ACTIVE	ClC=1C(=CC(=C(CN[C@@](C(=O)O)(CO)C)C1)OCC=1C=NC=C(C1)C#N)OCC=1C(=C(C=CC1)C1=C(C(=CC=C1)OCCCN1CC(C1)N(C)C)Cl)C
5--2014	BMS Patent 5: WO2017066227A1	ACTIVE	ClC1=CC(=C(C=C1OCC=1C(=C(C=CC1)C1=C(C(=CC=C1)OCCCN1CC(C1)N(C)C)Cl)C)O)CO
5--2015	BMS Patent 5: WO2017066227A1	ACTIVE	ClC1=CC(=C(OCC=2C=NC=C(C#N)C2)C=C1OCC=1C(=C(C=CC1)C1=C(C(=CC=C1)OCCCN1CC(C1)N(C)C)Cl)C)CO
5--2016	BMS Patent 5: WO2017066227A1	ACTIVE	ClC=1C(=CC(=C(CN[C@@](C(=O)O)(CO)C)C1)OCC=1C=NC=C(C1)C#N)OCC=1C(=C(C=CC1)C1=C(C(=CC=C1)OCCCN1CCCCC1)Cl)C
5--2017	BMS Patent 5: WO2017066227A1	ACTIVE	ClC1=CC(=C(C=C1OCC=1C(=C(C=CC1)C1=C(C(=CC=C1)OCCCN1CCCCC1)Cl)C)O)CO
5--2018	BMS Patent 5: WO2017066227A1	ACTIVE	ClC1=CC(=C(OCC=2C=NC=C(C#N)C2)C=C1OCC=1C(=C(C=CC1)C1=C(C(=CC=C1)OCCCN1CCCCC1)Cl)C)CO
5--2019	BMS Patent 5: WO2017066227A1	ACTIVE	C(C)(=O)NC1CN(CC1)CCCOC=1C(=C(C=CC1)C1=C(C(=CC=C1)COC1=CC(=C(CN[C@@](C(=O)O)(CO)C)C=C1Cl)OCC=1C=NC=C(C1)C#N)C)Cl
5--2020	BMS Patent 5: WO2017066227A1	ACTIVE	ClC1=C(C=CC=C1OCCCN1CC(CC1)NC(C)=O)C1=C(C(=CC=C1)COC1=C(C=C(C(=C1)O)CO)Cl)C
5--2021	BMS Patent 5: WO2017066227A1	ACTIVE	ClC1=C(C=CC=C1OCCCN1CC(CC1)NC(C)=O)C1=C(C(=CC=C1)COC1=C(C=C(C(=C1)OCC=1C=NC=C(C1)C#N)CO)Cl)C
5--2022	BMS Patent 5: WO2017066227A1	ACTIVE	C(C)(=O)N[C@H]1CN(CC1)CCCOC=1C(=C(C=CC1)C1=C(C(=CC=C1)COC1=CC(=C(CN[C@@](C(=O)O)(CO)C)C=C1Cl)OCC=1C=NC=C(C1)C#N)C)Cl
5--2023	BMS Patent 5: WO2017066227A1	ACTIVE	C(=O)(O)[C@](CO)(C)NCC1=CC(=C(OCC=2C(=C(C=CC2)C2=C(C(=CC=C2)OCCCN[C@@](C(=O)O)(CO)C)Cl)C)C=C1OCC=1C=NC=C(C1)C#N)Cl
5--2024	BMS Patent 5: WO2017066227A1	ACTIVE	ClC=1C(=CC(=C(CN[C@@](C(=O)O)(CO)C)C1)OCC=1C=NC=C(C1)C#N)OCC=1C(=C(C=CC1)C1=C(C(=CC=C1)OCCCN(C)C[C@@H](CO)O)Cl)C
5--2025	BMS Patent 5: WO2017066227A1	ACTIVE	ClC1=CC(=C(OCC=2C=NC=C(C#N)C2)C=C1OCC=1C(=C(C=CC1)C1=C(C(=CC=C1)OCCCN(C)C[C@@H](CO)O)Cl)C)CO
5--2027	BMS Patent 5: WO2017066227A1	ACTIVE	ClC1=C(C=CC=C1OCCCN1CCC(CC1)C(=O)OC)C1=C(C(=CC=C1)COC1=C(C=C(C(=C1)OCC=1C=NC=C(C1)C#N)CNC[C@@H](CO)O)Cl)C
5--2028	BMS Patent 5: WO2017066227A1	ACTIVE	ClC1=CC(=C(OCC=2C=NC=C(C#N)C2)C=C1OCC=1C(=C(C=CC1)C1=C(C(=CC=C1)OCCCN1CC(C1)N(C)C)Cl)C)CNC[C@@H](CO)O
5--2029	BMS Patent 5: WO2017066227A1	ACTIVE	ClC1=CC(=C(OCC=2C=NC=C(C#N)C2)C=C1OCC=1C(=C(C=CC1)C1=C(C(=CC=C1)OCCCN(C)C[C@@H](CO)O)Cl)C)CNC[C@@H](CO)O
5--2030	BMS Patent 5: WO2017066227A1	ACTIVE	ClC1=CC(=C(OCC=2C=NC=C(C#N)C2)C=C1OCC=1C(=C(C=CC1)C1=C(C(=CC=C1)OCCCN1C[C@@H]([C@H](CC1)O)O)Cl)C)CNC[C@@H](CO)O
5--2031	BMS Patent 5: WO2017066227A1	ACTIVE	ClC1=CC(=C(OCC=2C=NC=C(C#N)C2)C=C1OCC=1C(=C(C=CC1)C1=C(C(=CC=C1)OCCCN1C[C@H]([C@H](CC1)CO)O)Cl)C)CNC[C@@H](CO)O
5--2032	BMS Patent 5: WO2017066227A1	ACTIVE	ClC1=C(C=CC=C1OCCCN(CCC(=O)N)C)C1=C(C(=CC=C1)COC1=C(C=C(C(=C1)OCC=1C=NC=C(C1)C#N)CNC[C@@H](CO)O)Cl)C
5--2033	BMS Patent 5: WO2017066227A1	ACTIVE	ClC1=CC(=C(OCC=2C=NC=C(C#N)C2)C=C1OCC=1C(=C(C=CC1)C1=C(C(=CC=C1)OCCCNC[C@@H](CO)O)Cl)Cl)CNC[C@@H](CO)O
5--2034	BMS Patent 5: WO2017066227A1	ACTIVE	ClC1=CC(=C(OCC=2C=NC=C(C#N)C2)C=C1OCC=1C(=C(C=CC1)C1=C(C(=CC=C1)OCCCN1C[C@@H](CC1)O)Cl)Cl)CNC[C@@H](CO)O
5--2035	BMS Patent 5: WO2017066227A1	ACTIVE	ClC1=CC(=C(OCC=2C=NC=C(C#N)C2)C=C1OCC=1C(=C(C=CC1)C1=C(C(=CC=C1)OCCCN1C[C@@H](CC1)O)Cl)C)CNC(CO)CO
5--2036	BMS Patent 5: WO2017066227A1	ACTIVE	ClC1=CC(=C(OCC=2C=NC=C(C#N)C2)C=C1OCC=1C(=C(C=CC1)C1=C(C(=CC=C1)OCCCNC[C@@H](CO)O)Cl)C)CNC(CO)CO
5--2037	BMS Patent 5: WO2017066227A1	ACTIVE	ClC1=CC(=C(OCC=2C=NC=C(C#N)C2)C=C1OCC=1C(=C(C=CC1)C1=C(C(=CC=C1)OCCCNCCC=1C=NC=CC1)Cl)C)CNC(CO)CO
5--2038	BMS Patent 5: WO2017066227A1	ACTIVE	ClC=1C(=CC(=C(CN[C@@](C(=O)O)(CO)C)C1)OCC=1C=NC=C(C1)C#N)OCC=1C(=C(C=CC1)C1=C(C(=CC=C1)OCCCNC(CO)CO)Cl)C
5--2039	BMS Patent 5: WO2017066227A1	ACTIVE	ClC1=CC(=C(OCC=2C=NC=C(C#N)C2)C=C1OCC=1C(=C(C=CC1)C1=C(C(=CC=C1)OCCCNC(CO)CO)Cl)C)CO
5--2040	BMS Patent 5: WO2017066227A1	ACTIVE	ClC=1C(=CC(=C(CN[C@@](C(=O)O)(CO)C)C1)OCC=1C=NC=C(C1)C#N)OCC=1C(=C(C=CC1)C1=C(C(=CC=C1)OCCCNC(CO)(CO)CO)Cl)C
5--2041	BMS Patent 5: WO2017066227A1	ACTIVE	ClC1=CC(=C(OCC=2C=NC=C(C#N)C2)C=C1OCC=1C(=C(C=CC1)C1=C(C(=CC=C1)OCCCNC(CO)(CO)CO)Cl)C)CO
5--2042	BMS Patent 5: WO2017066227A1	ACTIVE	ClC1=CC(=C(OCC=2C=NC=C(C#N)C2)C=C1OCC=1C(=C(C=CC1)C1=C(C(=CC=C1)OCCCNC(CO)CO)Cl)C)CNC(CO)CO
5--2043	BMS Patent 5: WO2017066227A1	ACTIVE	ClC=1C(=CC(=C(CN[C@@](C(=O)O)(CO)C)C1)OCC=1C=NC=C(C1)C#N)OCC=1C(=C(C=CC1)C1=C(C(=CC=C1)OCCCN1CC(CCC1)CO)Cl)C
5--2044	BMS Patent 5: WO2017066227A1	ACTIVE	ClC1=CC(=C(OCC=2C=NC=C(C#N)C2)C=C1OCC=1C(=C(C=CC1)C1=C(C(=CC=C1)OCCCN1CC(CCC1)CO)Cl)C)CO
5--2045	BMS Patent 5: WO2017066227A1	ACTIVE	ClC=1C(=CC(=C(CN2[C@@H](CCCC2)C(=O)O)C1)OCC=1C=NC=C(C1)C#N)OCC=1C(=C(C=CC1)C1=C(C(=CC=C1)OCCCN1CCCCC1)Cl)Cl
5--2046	BMS Patent 5: WO2017066227A1	ACTIVE	ClC1=CC(=C(OCC=2C=NC=C(C#N)C2)C=C1OCC=1C(=C(C=CC1)C1=C(C(=CC=C1)OCCCN1CCCCC1)Cl)Cl)CO
5--2047	BMS Patent 5: WO2017066227A1	ACTIVE	C(C)(=O)NC1CN(CC1)CCCOC=1C(=C(C=CC1)C1=C(C(=CC=C1)COC1=CC(=C(CN2[C@@H](CCCC2)C(=O)O)C=C1Cl)OCC=1C=NC=C(C1)C#N)Cl)Cl
5--2048	BMS Patent 5: WO2017066227A1	ACTIVE	ClC=1C(=CC(=C(CN[C@@](C(=O)O)(CO)C)C1)OCC=1C=NC=C(C1)C#N)OCC=1C(=C(C=CC1)C1=C(C(=CC=C1)OCCCNC[C@@H](CO)O)Cl)C
5--2049	BMS Patent 5: WO2017066227A1	ACTIVE	ClC=1C(=CC(=C(CN2[C@@H](CCCC2)C(=O)O)C1)OCC=1C=NC=C(C1)C#N)OCC=1C(=C(C=CC1)C1=C(C(=CC=C1)OCCCNC[C@@H](CO)O)Cl)Cl
5--2050	BMS Patent 5: WO2017066227A1	ACTIVE	ClC1=CC(=C(OCC=2C=NC=C(C#N)C2)C=C1OCC=1C(=C(C=CC1)C1=C(C(=CC=C1)OCCCN(C)C[C@@H](CO)O)Cl)C)CNC(CO)CO
5--2051	BMS Patent 5: WO2017066227A1	ACTIVE	ClC1=CC(=C(OCC=2C=NC=C(C#N)C2)C=C1OCC=1C(=C(C=CC1)C1=C(C(=CC=C1)OCCCN1CCCCC1)Cl)C)CNC(CO)CO
5--2052	BMS Patent 5: WO2017066227A1	ACTIVE	ClC1=C(C=CC=C1OCCCN1CC(CC1)NC(C)=O)C1=C(C(=CC=C1)COC1=C(C=C(C(=C1)OCC=1C=NC=C(C1)C#N)CNC(CO)CO)Cl)C
5--2053	BMS Patent 5: WO2017066227A1	ACTIVE	ClC1=CC(=C(OCC=2C=NC=C(C#N)C2)C=C1OCC=1C(=C(C=CC1)C1=C(C(=CC=C1)OCCCN1C[C@@H](CC1)O)Cl)Cl)CNC(CO)(CO)C
5--2054	BMS Patent 5: WO2017066227A1	ACTIVE	ClC1=CC(=C(OCC=2C=NC=C(C#N)C2)C=C1OCC=1C(=C(C=CC1)C1=C(C(=CC=C1)OCCCNC[C@@H](CO)O)Cl)Cl)CNC(CO)(CO)C
5--2055	BMS Patent 5: WO2017066227A1	ACTIVE	ClC1=CC(=C(OCC=2C=C(C#N)C=CC2F)C=C1OCC=1C(=C(C=CC1)C1=C(C(=CC=C1)OCCCN1C[C@@H](CC1)O)Cl)Cl)CNC(CO)(CO)C
5--2056	BMS Patent 5: WO2017066227A1	ACTIVE	ClC1=C(C=CC=C1OCCCN1CCC(CC1)(C(=O)O)O)C1=C(C(=CC=C1)COC1=C(C=C(C(=C1)OCC=1C=NC=C(C1)C#N)CNC(CO)CO)Cl)C
5--2057	BMS Patent 5: WO2017066227A1	ACTIVE	ClC1=CC(=C(OCC=2C=NC=C(C#N)C2)C=C1OCC=1C(=C(C=CC1)C1=C(C(=CC=C1)OCCCNC[C@@H](CO)O)Cl)C)CN(C)C(CO)CO
5--2058	BMS Patent 5: WO2017066227A1	ACTIVE	ClC=1C(=CC(=C(CN[C@@](C(=O)O)(CO)C)C1)OCC=1C=NC=C(C1)C#N)OCC=1C(=C(C=CC1)C1=C(C(=CC=C1)OCCCN1CCCCC1)Cl)Cl
5--2059	BMS Patent 5: WO2017066227A1	ACTIVE	ClC1=CC(=C(OCC=2C=C(C#N)C=CC2)C=C1OCC=1C(=C(C=CC1)C1=C(C(=CC=C1)OCCCN1C[C@@H](CC1)O)Cl)Cl)CNC(CO)(CO)C
5--2060	BMS Patent 5: WO2017066227A1	ACTIVE	ClC1=CC(=C(OCC=2C=C(C#N)C=CC2)C=C1OCC=1C(=C(C=CC1)C1=C(C(=CC=C1)OCCCNC[C@@H](CO)O)Cl)Cl)CNC(CO)(CO)C
5--2061	BMS Patent 5: WO2017066227A1	ACTIVE	ClC=1C(=CC(=C(CN[C@@](C(=O)O)(CO)C)C1)OCC=1C=NC=C(C1)C#N)OCC=1C(=C(C=CC1)C1=C(C(=CC=C1)OCCCN1CCC(CC1)(CO)O)Cl)C
5--2062	BMS Patent 5: WO2017066227A1	ACTIVE	ClC1=C(C=CC=C1OCCCN1CCC(CC1)NC(C)=O)C1=C(C(=CC=C1)COC1=C(C=C(C(=C1)OCC=1C=NC=C(C1)C#N)CNC(CO)CO)Cl)C
5--2063	BMS Patent 5: WO2017066227A1	ACTIVE	ClC1=CC(=C(OCC=2C=NC=C(C#N)C2)C=C1OCC=1C(=C(C=CC1)C1=C(C(=CC=C1)OCCCN1CCC(CC1)(CO)O)Cl)C)CNC(CO)CO
5--2064	BMS Patent 5: WO2017066227A1	ACTIVE	ClC=1C(=CC(=C(CN[C@@](C(=O)O)(CO)C)C1)OCC=1C=NC=C(C1)C#N)OCC=1C(=C(C=CC1)C1=C(C(=CC=C1)OCCCN(C)C[C@@H](CO)O)Cl)Cl
5--2065	BMS Patent 5: WO2017066227A1	ACTIVE	ClC=1C(=CC(=C(CN[C@@](C(=O)O)(CO)C)C1)OCC=1C=NC=C(C1)C#N)OCC=1C(=C(C=CC1)C1=C(C(=CC=C1)OCCCN1CCC(CC1)(CO)O)Cl)Cl
5--2066	BMS Patent 5: WO2017066227A1	ACTIVE	ClC=1C(=CC(=C(CNC(CO)(CO)C)C1)OCC1=CC(=CC=C1)Cl)OCC=1C(=C(C=CC1)C1=C(C(=CC=C1)OCCCN1C[C@@H](CC1)O)Cl)Cl
5--2067	BMS Patent 5: WO2017066227A1	ACTIVE	ClC1=CC(=C(OCC=2C=NC=C(C#N)C2)C=C1OCC=1C(=C(C=CC1)C1=C(C(=CC=C1)OCCCN1C[C@@H](CC1)O)Cl)C)CNC(CO)(C)C
5--2068	BMS Patent 5: WO2017066227A1	ACTIVE	ClC1=CC(=C(OCC=2C=NC=C(C#N)C2)C=C1OCC=1C(=C(C=CC1)C1=C(C(=CC=C1)OCCCN1C[C@@H](CC1)O)Cl)C)CN(C)CC(C)(C)O
5--2069	BMS Patent 5: WO2017066227A1	ACTIVE	ClC1=C(C=CC=C1OCCCN1C[C@H](CC1)NC(C)=O)C1=C(C(=CC=C1)COC1=C(C=C(C(=C1)OCC=1C=NC=C(C1)C#N)CNC(CO)CO)Cl)C
5--2070	BMS Patent 5: WO2017066227A1	ACTIVE	C(C)(=O)N[C@@H]1CN(CC1)CCCOC=1C(=C(C=CC1)C1=C(C(=CC=C1)COC1=CC(=C(CN[C@@](C(=O)O)(CO)C)C=C1Cl)OCC=1C=NC=C(C1)C#N)Cl)Cl
5--2071	BMS Patent 5: WO2017066227A1	ACTIVE	C(C)(=O)N[C@@H]1CN(CC1)CCCOC=1C(=C(C=CC1)C1=C(C(=CC=C1)COC1=CC(=C(CN[C@@](C(=O)O)(CO)C)C=C1Cl)OCC=1C=NC=C(C1)C#N)C)Cl
5--2072	BMS Patent 5: WO2017066227A1	ACTIVE	ClC=1C(=CC(=C(CN([C@@](C(=O)O)(CO)C)CC)C1)OCC=1C=NC=C(C1)C#N)OCC=1C(=C(C=CC1)C1=C(C(=CC=C1)OCCCN1C[C@@H](CC1)O)Cl)C
5--2073	BMS Patent 5: WO2017066227A1	ACTIVE	ClC1=C(C=CC=C1OCCCN1CCC(CC1)NC(C)=O)C1=C(C(=CC=C1)COC1=C(C=C(C(=C1)OCC=1C=NC=C(C1)C#N)CN(CCC(F)(F)F)C(CO)CO)Cl)C
5--2074	BMS Patent 5: WO2017066227A1	ACTIVE	ClC1=CC(=C(OCC=2C=NC=C(C#N)C2)C=C1OCC=1C(=C(C=CC1)C1=C(C(=CC=C1)OCCCN1CCC(CC1)(CO)O)Cl)C)CN(CCC(F)(F)F)C(CO)CO
5--2075	BMS Patent 5: WO2017066227A1	ACTIVE	ClC1=CC(=C(OCC=2C=NC=C(C#N)C2)C=C1OCC=1C(=C(C=CC1)C1=C(C(=CC=C1)OCCCN(CC)C[C@@H](CO)O)Cl)C)CN(CC)C[C@@H](CO)O
5--2076	BMS Patent 5: WO2017066227A1	ACTIVE	ClC1=CC(=C(OCC=2C=NC=C(C#N)C2)C=C1OCC=1C(=C(C=CC1)C1=C(C(=CC=C1)OCCCN1C[C@@H](CC1)O)Cl)C)CN(C)C(CO)(CO)C
5--2077	BMS Patent 5: WO2017066227A1	ACTIVE	ClC1=CC(=C(OCC=2C=NC=C(C#N)C2)C=C1OCC=1C(=C(C=CC1)C1=C(C(=CC=C1)OCCCN1C[C@@H](CC1)O)Cl)C)CNC1(CC1)CO
5--2078	BMS Patent 5: WO2017066227A1	ACTIVE	ClC=1C(=CC(=C(CN[C@@](C(=O)O)(CO)C)C1)OCC=1C=NC=C(C1)C#N)OCC=1C(=C(C=CC1)C1=C(C(=CC=C1)OCCCN1C[C@H]([C@@H](C1)O)O)Cl)Cl
5--2079	BMS Patent 5: WO2017066227A1	ACTIVE	ClC1=CC(=C(OCC=2C=NC=C(C#N)C2)C=C1OCC=1C(=C(C=CC1)C1=C(C(=CC=C1)OCC(CO)CO)Cl)C)CNC(CO)(CO)C
5--2080	BMS Patent 5: WO2017066227A1	ACTIVE	ClC1=CC(=C(OCC=2C=NC=C(C#N)C2)C=C1OCC=1C(=C(C=CC1)C1=C(C(=CC=C1)OCCC(C)(C)O)Cl)C)CNC(CO)(CO)C
5--2081	BMS Patent 5: WO2017066227A1	ACTIVE	ClC1=CC(=C(OCC=2C=NC=C(C#N)C2)C=C1OCC=1C(=C(C=CC1)C1=C(C(=CC=C1)OCCC1=NC=CC=C1)Cl)C)CNC(CO)(CO)C
5--2082	BMS Patent 5: WO2017066227A1	ACTIVE	ClC1=CC(=C(OCC=2C=NC=C(C#N)C2)C=C1OCC=1C(=C(C=CC1)C1=C(C(=CC=C1)OCC(CO)O)Cl)C)CNC(CO)(CO)C
5--2083	BMS Patent 5: WO2017066227A1	ACTIVE	ClC=1C(=CC(=C(CN2[C@@H](CCCC2)C(=O)O)C1)OCC=1C=NC=C(C1)C#N)OCC=1C(=C(C=CC1)C1=C(C(=CC=C1)OCC(CO)O)Cl)C
5--2084	BMS Patent 5: WO2017066227A1	ACTIVE	ClC=1C(=CC(=C(CN2[C@@H](CCCC2)C(=O)O)C1)OCC=1C=NC=C(C1)C#N)OCC=1C(=C(C=CC1)C1=C(C(=CC=C1)OCC(CO)(CO)CO)Cl)C
5--2085	BMS Patent 5: WO2017066227A1	ACTIVE	ClC1=CC(=C(OCC=2C=NC=C(C#N)C2)C=C1OCC=1C(=C(C=CC1)C1=C(C(=CC=C1)OCC(CO)(CO)CO)Cl)C)CNC(CO)(CO)C
5--2086	BMS Patent 5: WO2017066227A1	ACTIVE	ClC1=CC(=C(OCC=2C=NC=C(C#N)C2)C=C1OCC=1C(=C(C=CC1)C1=C(C(=CC=C1)OCC(CN1C[C@@H](CC1)O)O)Cl)C)CNC(CO)(CO)C
5--2088	BMS Patent 5: WO2017066227A1	ACTIVE	ClC1=C(C=CC=C1OCCCNC(C(CO)O)=O)C1=C(C(=CC=C1)COC1=C(C=C(C(=C1)OCC=1C=NC=C(C1)C#N)CNC(CO)(CO)C)Cl)C
5--2089	BMS Patent 5: WO2017066227A1	ACTIVE	ClC1=C(C=CC=C1OCCCNC(CC1=NC=CC=C1)=O)C1=C(C(=CC=C1)COC1=C(C=C(C(=C1)OCC=1C=NC=C(C1)C#N)CNC(CO)(CO)C)Cl)C
5--2092	BMS Patent 5: WO2017066227A1	ACTIVE	ClC1=CC(=C(OCC=2C=NC=C(C#N)C2)C=C1OCC=1C(=C(C=CC1)C1=C(C(=CC=C1)CNCCN1CCOCC1)Cl)C)CNC(CO)(CO)C
5--2093	BMS Patent 5: WO2017066227A1	ACTIVE	ClC1=CC(=C(OCC=2C=NC=C(C#N)C2)C=C1OCC=1C(=C(C(=CC1)Cl)C1=C(C(=CC=C1)OCCCN1C[C@@H](CC1)O)C)Cl)CNC(CO)(CO)C
5--2094	BMS Patent 5: WO2017066227A1	ACTIVE	ClC1=C(C(=CC=C1COC1=C(C=C(C(=C1)OCC=1C=NC=C(C1)C#N)CNC(CO)(CO)C)Cl)Cl)C1=C(C(=CC=C1)OCCCN1C[C@H](CC1)NC(C)=O)C
5--2097	BMS Patent 5: WO2017066227A1	ACTIVE	ClC1=CC(=C(OCC=2C=NC=C(C#N)C2)C=C1OCC=1C(=C(C=CC1)C1=C(C(=CC=C1)OCCCNC[C@@H](CO)O)Cl)C)CNC(CO)(CO)C
5--2098	BMS Patent 5: WO2017066227A1	ACTIVE	ClC1=CC(=C(OCC=2C=NC=C(C#N)C2)C=C1OCC=1C(=C(C=CC1)C1=C(C(=CC=C1)OCCCN1CC(CCC1)CO)Cl)C)CNC(CO)(CO)C
5--2099	BMS Patent 5: WO2017066227A1	ACTIVE	ClC=1C(=CC(=C(CNC(CO)(CO)C)C1)OCC=1C=NC=C(C1)C(=N)N1CC(CCC1)CO)OCC=1C(=C(C=CC1)C1=C(C(=CC=C1)OCCCN1CC(CCC1)CO)Cl)C
5--2100	BMS Patent 5: WO2017066227A1	ACTIVE	ClC1=CC(=C(OCC=2C=NC=C(C#N)C2)C=C1OCC=1C(=C(C=CC1)C1=C(C(=CC=C1)OCCCN1C[C@@H](CC1)O)Cl)Cl)CNC[C@@H](CO)O
5--2101	BMS Patent 5: WO2017066227A1	ACTIVE	ClC=1C(=CC(=C(CNC[C@@H](CO)O)C1)OCC=1C=NC=C(C1)C(=N)N1C[C@@H](CC1)O)OCC=1C(=C(C=CC1)C1=C(C(=CC=C1)OCCCN1C[C@@H](CC1)O)Cl)Cl
5--2102	BMS Patent 5: WO2017066227A1	ACTIVE	ClC1=CC(=C(OCC=2C=NC=C(C#N)C2)C=C1OCC=1C(=C(C=CC1)C1=C(C(=CC=C1)OCCCNC(CO)(CO)C)Cl)C)CNC(CO)(CO)C
5--2103	BMS Patent 5: WO2017066227A1	ACTIVE	ClC1=CC(=C(OCC=2C=NC=C(C#N)C2)C=C1OCC=1C(=C(C=CC1)C1=C(C(=CC=C1)OCCCNC[C@@H](CO)O)Cl)Cl)CNC[C@@H](CO)O
5--2104	BMS Patent 5: WO2017066227A1	ACTIVE	ClC1=CC(=C(OCC=2C=NC=C(C#N)C2)C=C1OCC=1C(=C(C=CC1)C1=C(C(=CC=C1)OCCCN1C[C@@H](CC1)O)Cl)C)CNC(CO)(CO)C
5--2105	BMS Patent 5: WO2017066227A1	ACTIVE	ClC=1C(=CC(=C(CNC(CO)(CO)C)C1)OCC=1C=NC=C(C1)C(=N)N1C[C@@H](CC1)O)OCC=1C(=C(C=CC1)C1=C(C(=CC=C1)OCCCN1C[C@@H](CC1)O)Cl)C
5--2106	BMS Patent 5: WO2017066227A1	ACTIVE	ClC=1C(=CC(=C(CN2[C@@H](CCCC2)C(=O)O)C1)OCC=1C=NC=C(C1)C#N)OCC=1C(=C(C=CC1)C1=C(C(=CC=C1)OCCCN1C[C@@H](CC1)O)Cl)Cl
5--2107	BMS Patent 5: WO2017066227A1	ACTIVE	ClC=1C(=CC(=C(CNC(CO)(CO)C)C1)OCCC(F)(F)F)OCC=1C(=C(C=CC1)C1=C(C(=CC=C1)OCCCN1C[C@@H](CC1)O)Cl)Cl
5--2108	BMS Patent 5: WO2017066227A1	ACTIVE	ClC=1C(=CC(=C(CNC(CO)(CO)C)C1)OCCN(C)C)OCC=1C(=C(C=CC1)C1=C(C(=CC=C1)OCCCN1C[C@@H](CC1)O)Cl)Cl
5--2109	BMS Patent 5: WO2017066227A1	ACTIVE	ClC1=CC(=C(OCC=2C=NC=C(C#N)C2)C=C1OCC=1C(=C(C=CC1)C1=C(C(=CC=C1)OCCCN1C[C@@H](CC1)O)Cl)C)CNC(COC)COC
5--2110	BMS Patent 5: WO2017066227A1	ACTIVE	ClC1=CC(=C(OCC=2C=NC=C(C#N)C2)C=C1OCC=1C(=C(C=CC1)C1=C(C(=CC=C1)OCCCN1C[C@@H](CC1)O)Cl)C)CNC1(COC1)CO
5--2111	BMS Patent 5: WO2017066227A1	ACTIVE	ClC1=CC(=C(OCC=2C=NC=C(C#N)C2)C=C1OCC=1C(=C(C=CC1)C1=C(C(=CC=C1)OCCCN1C[C@@H](CC1)O)Cl)C)CN(CC)C(CO)CO
5--2112	BMS Patent 5: WO2017066227A1	ACTIVE	ClC=1C(=CC(=C(CNC(CO)(CO)C)C1)OCC1=C(C=CC(=C1)Cl)Cl)OCC=1C(=C(C=CC1)C1=C(C(=CC=C1)OCCCN1C[C@@H](CC1)O)Cl)Cl
5--2113	BMS Patent 5: WO2017066227A1	ACTIVE	ClC1=CC(=C(OCC=2C=NC=C(C#N)C2)C=C1OCC=1C(=C(C=CC1)C1=C(C(=CC=C1)OCCCN1C[C@@H](CC1)O)Cl)C)CN(C(CO)CO)CC1CC1
5--2114	BMS Patent 5: WO2017066227A1	ACTIVE	ClC1=CC(=C(OCC=2C=NC=C(C#N)C2)C=C1OCC=1C(=C(C=CC1)C1=C(C(=CC=C1)OCCCN1C[C@@H](CC1)O)Cl)C)CN(C(CO)(CO)C)CC1CC1
5--2115	BMS Patent 5: WO2017066227A1	ACTIVE	ClC1=CC(=C(OCC=2C=NC=C(C#N)C2)C=C1OCC=1C(=C(C=CC1)C1=C(C(=CC=C1)OCCCN1C[C@@H](CC1)O)Cl)C)CN1[C@@H](COCC1)CO
5--2116	BMS Patent 5: WO2017066227A1	ACTIVE	ClC1=CC(=C(OCC=2C=NC=C(C#N)C2)C=C1OCC=1C(=C(C=CC1)C1=C(C(=CC=C1)OCCCO)Cl)C)CNC[C@@H](CO)O
5--2117	BMS Patent 5: WO2017066227A1	ACTIVE	ClC1=CC(=C(OCC=2C=NC=C(C(=O)N)C2)C=C1OCC=1C(=C(C=CC1)C1=C(C(=CC=C1)OCCCO)Cl)C)CNC[C@@H](CO)O
5--2118	BMS Patent 5: WO2017066227A1	ACTIVE	ClC1=C(C=CC=C1OCCC(=O)NC[C@@H](CO)O)C1=C(C(=CC=C1)COC1=C(C=C(C(=C1)OCC=1C=NC=C(C1)C#N)CNC(CO)(CO)C)Cl)C
5--2119	BMS Patent 5: WO2017066227A1	ACTIVE	ClC1=CC(=C(OCC=2C=NC=C(C#N)C2)C=C1OCC=1C(=C(C=CC1)C1=C(C(=CC=C1)OC[C@@H]1CN(CC1)CC(CO)O)Cl)C)CNC(CO)(CO)C
5--2120	BMS Patent 5: WO2017066227A1	ACTIVE	ClC=1C(=CC(=C(CN2[C@@H](CCCC2)C(=O)O)C1)OCC=1C=NC=C(C1)C#N)OCC=1C(=C(C=CC1)C1=C(C(=CC=C1)OC[C@@H]1CN(CC1)CC(CO)O)Cl)C
5--2122	BMS Patent 5: WO2017066227A1	ACTIVE	ClC1=CC(=C(OCC=2C=NC=C(C#N)C2)C=C1OCC=1C(=C(C=CC1)C1=C(C(=CC=C1)OCCCN1C[C@@H](CC1)O)C)C)CNCCN1CCOCC1
5--2123	BMS Patent 5: WO2017066227A1	ACTIVE	ClC1=C(COC=2C(=C(C=CC2)C2=C(C(=CC=C2)OCCCN2C[C@@H](CC2)O)C)C)C=C(C(=C1)CN(C)C)O
5--2201	BMS Patent 5: WO2017066227A1	ACTIVE	ClC1=CC(=C(OCC=2C=NC=C(C#N)C2)C=C1OCC=1C(=C(C=CC1)C1=C(C(=CC=C1)OCCCN1C[C@@H](CC1)O)C)C)CN1C[C@@H](CC1)O
5--2202	BMS Patent 5: WO2017066227A1	ACTIVE	ClC=1C(=CC(=C(CN2[C@@H](CCCC2)C(=O)O)C1)OCC=1C=NC=C(C1)C#N)OCC=1C(=C(C=CC1)C1=C(C(=CC=C1)OCCCN1C(CCCC1)CO)C)C
5--2203	BMS Patent 5: WO2017066227A1	ACTIVE	ClC=1C(=CC(=C(CN2[C@@H](CCCC2)C(=O)O)C1)OCC=1C=NC=C(C1)C#N)OCC=1C(=C(C=CC1)C1=C(C(=CC=C1)OCCCN1C[C@H]([C@H](CC1)CO)O)C)C
5--2204	BMS Patent 5: WO2017066227A1	ACTIVE	C(=O)(O)[C@@H]1CN(CCC1)CCCOC=1C(=C(C=CC1)C1=C(C(=CC=C1)COC1=CC(=C(CN2[C@@H](CCCC2)C(=O)O)C=C1Cl)OCC=1C=NC=C(C1)C#N)C)C
5--2205	BMS Patent 5: WO2017066227A1	ACTIVE	C(=O)(O)[C@H]1CN(CCC1)CCCOC=1C(=C(C=CC1)C1=C(C(=CC=C1)COC1=CC(=C(CN2[C@@H](CCCC2)C(=O)O)C=C1Cl)OCC=1C=NC=C(C1)C#N)C)C
5--2206	BMS Patent 5: WO2017066227A1	ACTIVE	ClC=1C(=CC(=C(CN2[C@@H](CCCC2)C(=O)O)C1)OCC=1C=NC=C(C1)C#N)OCC=1C(=C(C=CC1)C1=C(C(=CC=C1)OCCCN1CC(CCC1)CO)C)C
5--2207	BMS Patent 5: WO2017066227A1	ACTIVE	C(N)(=O)C1CN(CCC1)CCCOC=1C(=C(C=CC1)C1=C(C(=CC=C1)COC1=CC(=C(CN2[C@@H](CCCC2)C(=O)O)C=C1Cl)OCC=1C=NC=C(C1)C#N)C)C
5--2208	BMS Patent 5: WO2017066227A1	ACTIVE	ClC=1C(=CC(=C(CN2[C@@H](CCCC2)C(=O)O)C1)OCC=1C=NC=C(C1)C#N)OCC=1C(=C(C=CC1)C1=C(C(=CC=C1)OCCCN1CC(CCC1)C(N(CC)CC)=O)C)C
5--2209	BMS Patent 5: WO2017066227A1	ACTIVE	C(=O)(O)[C@H](CC1=CC=NC=C1)NCCCOC=1C(=C(C=CC1)C1=C(C(=CC=C1)COC1=CC(=C(CN2[C@@H](CCCC2)C(=O)O)C=C1Cl)OCC=1C=NC=C(C1)C#N)C)C
5--2210	BMS Patent 5: WO2017066227A1	ACTIVE	ClC=1C(=CC(=C(CN2[C@@H](CCCC2)C(=O)O)C1)OCC=1C=NC=C(C1)C#N)OCC=1C(=C(C=CC1)C1=C(C(=CC=C1)OCCCNCCC1=CC=NC=C1)C)C
5--2211	BMS Patent 5: WO2017066227A1	ACTIVE	ClC=1C(=CC(=C(CN2[C@@H](CCCC2)C(=O)O)C1)OCC=1C=NC=C(C1)C#N)OCC=1C(=C(C=CC1)C1=C(C(=CC=C1)OCCCN1CCN(CC1)CCO)C)C
5--2212	BMS Patent 5: WO2017066227A1	ACTIVE	ClC=1C(=CC(=C(CN2[C@@H](CCCC2)C(=O)O)C1)OCC=1C=NC=C(C1)C#N)OCC=1C(=C(C=CC1)C1=C(C(=CC=C1)OCCCN1CCOCC1)C)C
5--2213	BMS Patent 5: WO2017066227A1	ACTIVE	ClC=1C(=CC(=C(CN2[C@@H](CCCC2)C(=O)O)C1)OCC=1C=NC=C(C1)C#N)OCC=1C(=C(C=CC1)C1=C(C(=CC=C1)OCCCN1CCCCC1)C)C
5--2214	BMS Patent 5: WO2017066227A1	ACTIVE	ClC=1C(=CC(=C(CN2[C@@H](CCCC2)C(=O)O)C1)OCC=1C=NC=C(C1)C#N)OCC=1C(=C(C=CC1)C1=C(C(=CC=C1)OCCCN1CCC(CC1)CO)C)C
5--2215	BMS Patent 5: WO2017066227A1	ACTIVE	C(C)(=O)NC1CN(CC1)CCCOC=1C(=C(C=CC1)C1=C(C(=CC=C1)COC1=CC(=C(CN2[C@@H](CCCC2)C(=O)O)C=C1Cl)OCC=1C=NC=C(C1)C#N)C)C
5--2216	BMS Patent 5: WO2017066227A1	ACTIVE	ClC=1C(=CC(=C(CN2[C@@H](CCCC2)C(=O)O)C1)OCC=1C=NC=C(C1)C#N)OCC=1C(=C(C=CC1)C1=C(C(=CC=C1)OCCCN1CCN(CC1)C1=NC=CC=C1)C)C
5--2217	BMS Patent 5: WO2017066227A1	ACTIVE	ClC=1C(=CC(=C(CN2[C@@H](CCCC2)C(=O)O)C1)OCC=1C=NC=C(C1)C#N)OCC=1C(=C(C=CC1)C1=C(C(=CC=C1)OCCCN1CCN(CC1)CC(=O)NC(C)C)C)C
5--2218	BMS Patent 5: WO2017066227A1	ACTIVE	ClC=1C(=CC(=C(CN2[C@@H](CCCC2)C(=O)O)C1)OCC=1C=NC=C(C1)C#N)OCC=1C(=C(C=CC1)C1=C(C(=CC=C1)OCCCN(CCC1=CC=CC=C1)C)C)C
5--2219	BMS Patent 5: WO2017066227A1	ACTIVE	ClC=1C(=CC(=C(CN2[C@@H](CCCC2)C(=O)O)C1)OCC=1C=NC=C(C1)C#N)OCC=1C(=C(C=CC1)C1=C(C(=CC=C1)OCCCN1CCN(CC1)C1=C(C=CC=C1)OC)C)C
5--2220	BMS Patent 5: WO2017066227A1	ACTIVE	ClC=1C(=CC(=C(CN2[C@@H](CCCC2)C(=O)O)C1)OCC=1C=NC=C(C1)C#N)OCC=1C(=C(C=CC1)C1=C(C(=CC=C1)OCCCNC[C@@H](C1=CC=CC=C1)O)C)C
5--2221	BMS Patent 5: WO2017066227A1	ACTIVE	ClC=1C(=CC(=C(CN2[C@@H](CCCC2)C(=O)O)C1)OCC=1C=NC=C(C1)C#N)OCC=1C(=C(C=CC1)C1=C(C(=CC=C1)OCCCNC[C@H](C1=CC=CC=C1)O)C)C
5--2222	BMS Patent 5: WO2017066227A1	ACTIVE	ClC=1C(=CC(=C(CN2[C@@H](CCCC2)C(=O)O)C1)OCC=1C=NC=C(C1)C#N)OCC=1C(=C(C=CC1)C1=C(C(=CC=C1)OCCCNCC(C1=NC=CC=C1)O)C)C
5--2223	BMS Patent 5: WO2017066227A1	ACTIVE	ClC=1C(=CC(=C(CN2[C@@H](CCCC2)C(=O)O)C1)OCC=1C=NC=C(C1)C#N)OCC=1C(=C(C=CC1)C1=C(C(=CC=C1)OCCCN1C[C@@H](CCC1)O)C)C
5--2224	BMS Patent 5: WO2017066227A1	ACTIVE	ClC=1C(=CC(=C(CN2[C@@H](CCCC2)C(=O)O)C1)OCC=1C=NC=C(C1)C#N)OCC=1C(=C(C=CC1)C1=C(C(=CC=C1)OCCCN1C[C@H](CCC1)O)C)C
5--2225	BMS Patent 5: WO2017066227A1	ACTIVE	ClC=1C(=CC(=C(CN2[C@@H](CCCC2)C(=O)O)C1)OCC=1C=NC=C(C1)C#N)OCC=1C(=C(C=CC1)C1=C(C(=CC=C1)OCCCNCCC1=NC=CC=C1)C)C
5--2226	BMS Patent 5: WO2017066227A1	ACTIVE	ClC=1C(=CC(=C(CN2[C@@H](CCCC2)C(=O)O)C1)OCC=1C=NC=C(C1)C#N)OCC=1C(=C(C=CC1)C1=C(C(=CC=C1)OCCCN(CC=1C=NC=CC1)C)C)C
5--2228	BMS Patent 5: WO2017066227A1	ACTIVE	ClC=1C(=CC(=C(CN2[C@@H](CCCC2)C(=O)O)C1)OCC=1C=NC=C(C1)C#N)OCC=1C(=C(C=CC1)C1=C(C(=CC=C1)OCCCN(CC1=NC=CC=C1)C)C)C
5--2230	BMS Patent 5: WO2017066227A1	ACTIVE	ClC=1C(=CC(=C(CN2[C@@H](CCCC2)C(=O)O)C1)OCC=1C=NC=C(C1)C#N)OCC=1C(=C(C=CC1)C1=C(C(=CC=C1)OCCCN[C@@H](CO)C1=CC=CC=C1)C)C
5--2231	BMS Patent 5: WO2017066227A1	ACTIVE	ClC=1C(=CC(=C(CN2[C@@H](CCCC2)C(=O)O)C1)OCC=1C=NC=C(C1)C#N)OCC=1C(=C(C=CC1)C1=C(C(=CC=C1)OCCCNCCC=1N=CN(C1Cl)C)C)C
5--2232	BMS Patent 5: WO2017066227A1	ACTIVE	ClC=1C(=CC(=C(CN2[C@@H](CCCC2)C(=O)O)C1)OCC=1C=NC=C(C1)C#N)OCC=1C(=C(C=CC1)C1=C(C(=CC=C1)OCCCN1CC(C1)N(C)C)C)C
5--2233	BMS Patent 5: WO2017066227A1	ACTIVE	ClC=1C(=CC(=C(CN2[C@@H](CCCC2)C(=O)O)C1)OCC=1C=NC=C(C1)C#N)OCC=1C(=C(C=CC1)C1=C(C(=CC=C1)OCCCN(C)CCO)C)C
5--2234	BMS Patent 5: WO2017066227A1	ACTIVE	ClC=1C(=CC(=C(CN2[C@@H](CCCC2)C(=O)O)C1)OCC=1C=NC=C(C1)C#N)OCC=1C(=C(C=CC1)C1=C(C(=CC=C1)OCCCNCC(CO)(C)C)C)C
5--2235	BMS Patent 5: WO2017066227A1	ACTIVE	ClC=1C(=CC(=C(CN2[C@@H](CCCC2)C(=O)O)C1)OCC=1C=NC=C(C1)C#N)OCC=1C(=C(C=CC1)C1=C(C(=CC=C1)OCCCNCC(CO)O)C)C
5--2236	BMS Patent 5: WO2017066227A1	ACTIVE	C(C1=CC=CC=C1)N(CCCOC=1C(=C(C=CC1)C1=C(C(=CC=C1)COC1=CC(=C(CN2[C@@H](CCCC2)C(=O)O)C=C1Cl)OCC=1C=NC=C(C1)C#N)C)C)CCO
5--2237	BMS Patent 5: WO2017066227A1	ACTIVE	ClC=1C(=CC(=C(CN2[C@@H](CCCC2)C(=O)O)C1)OCC=1C=NC=C(C1)C#N)OCC=1C(=C(C=CC1)C1=C(C(=CC=C1)OCCCN[C@@H](CO)C(C)C)C)C
5--2238	BMS Patent 5: WO2017066227A1	ACTIVE	ClC=1C(=CC(=C(CN2[C@@H](CCCC2)C(=O)O)C1)OCC=1C=NC=C(C1)C#N)OCC=1C(=C(C=CC1)C1=C(C(=CC=C1)OCCCN[C@H](CO)C(C)C)C)C
5--2239	BMS Patent 5: WO2017066227A1	ACTIVE	C(=O)(O)[C@@](CO)(C)NCC1=CC(=C(OCC=2C(=C(C=CC2)C2=C(C(=CC=C2)OCCCN2C[C@@H](CCC2)C(=O)O)C)C)C=C1OCC=1C=NC=C(C1)C#N)Cl
5--2240	BMS Patent 5: WO2017066227A1	ACTIVE	C(=O)(O)[C@H]1N(C[C@H](C1)O)CCCOC=1C(=C(C=CC1)C1=C(C(=CC=C1)COC1=CC(=C(CN2[C@@H](CCCC2)C(=O)O)C=C1Cl)OCC=1C=NC=C(C1)C#N)C)C
5--2241	BMS Patent 5: WO2017066227A1	ACTIVE	C(=O)(O)[C@H]1N(C[C@@H](C1)O)CCCOC=1C(=C(C=CC1)C1=C(C(=CC=C1)COC1=CC(=C(CN2[C@@H](CCCC2)C(=O)O)C=C1Cl)OCC=1C=NC=C(C1)C#N)C)C
5--2242	BMS Patent 5: WO2017066227A1	ACTIVE	C(=O)(O)[C@H](CNCCCOC=1C(=C(C=CC1)C1=C(C(=CC=C1)COC1=CC(=C(CN2[C@@H](CCCC2)C(=O)O)C=C1Cl)OCC=1C=NC=C(C1)C#N)C)C)O
5--2243	BMS Patent 5: WO2017066227A1	ACTIVE	ClC=1C(=CC(=C(CN2[C@@H](CCCC2)C(=O)O)C1)OCC=1C=NC=C(C1)C#N)OCC=1C(=C(C=CC1)C1=C(C(=CC=C1)OCCCN1[C@@H](CCCC1)C(=O)OC)C)C
5--2244	BMS Patent 5: WO2017066227A1	ACTIVE	C(N)(=O)C1N(CCCC1)CCCOC=1C(=C(C=CC1)C1=C(C(=CC=C1)COC1=CC(=C(CN2[C@@H](CCCC2)C(=O)O)C=C1Cl)OCC=1C=NC=C(C1)C#N)C)C
5--2245	BMS Patent 5: WO2017066227A1	ACTIVE	ClC=1C(=CC(=C(CN2[C@@H](CCCC2)C(=O)O)C1)OCC=1C=NC=C(C1)C#N)OCC=1C(=C(C=CC1)C1=C(C(=CC=C1)OCCCN1C(CCCC1)C)C)C
5--2246	BMS Patent 5: WO2017066227A1	ACTIVE	C(C)(C)(C)OC(=O)N(C1CCN(CC1)CCCOC=1C(=C(C=CC1)C1=C(C(=CC=C1)COC1=CC(=C(CN2[C@@H](CCCC2)C(=O)O)C=C1Cl)OCC=1C=NC=C(C1)C#N)C)C)C
5--2247	BMS Patent 5: WO2017066227A1	ACTIVE	ClC=1C(=CC(=C(CN2[C@@H](CCCC2)C(=O)O)C1)OCC=1C=NC=C(C1)C#N)OCC=1C(=C(C=CC1)C1=C(C(=CC=C1)OCCCN1C[C@H](CC1)F)C)C
5--2248	BMS Patent 5: WO2017066227A1	ACTIVE	ClC=1C(=CC(=C(CN2[C@@H](CCCC2)C(=O)O)C1)OCC=1C=NC=C(C1)C#N)OCC=1C(=C(C=CC1)C1=C(C(=CC=C1)OCCCN1CCC(CC1)N1CCOCC1)C)C
5--2249	BMS Patent 5: WO2017066227A1	ACTIVE	C12OCC(N(C1)CCCOC=1C(=C(C=CC1)C1=C(C(=CC=C1)COC1=CC(=C(CN3[C@@H](CCCC3)C(=O)O)C=C1Cl)OCC=1C=NC=C(C1)C#N)C)C)C2
5--2250	BMS Patent 5: WO2017066227A1	ACTIVE	C(C)(=O)N[C@H]1CN(CC1)CCCOC=1C(=C(C=CC1)C1=C(C(=CC=C1)COC1=CC(=C(CN2[C@@H](CCCC2)C(=O)O)C=C1Cl)OCC=1C=NC=C(C1)C#N)C)C
5--2251	BMS Patent 5: WO2017066227A1	ACTIVE	C(=O)(O)CC1N(CCCC1)CCCOC=1C(=C(C=CC1)C1=C(C(=CC=C1)COC1=CC(=C(CN2[C@@H](CCCC2)C(=O)O)C=C1Cl)OCC=1C=NC=C(C1)C#N)C)C
5--2252	BMS Patent 5: WO2017066227A1	ACTIVE	ClC=1C(=CC(=C(CN2[C@@H](CCCC2)C(=O)O)C1)OCC=1C=NC=C(C1)C#N)OCC=1C(=C(C=CC1)C1=C(C(=CC=C1)OCCCN1C[C@@H](CC1)OC)C)C
5--2253	BMS Patent 5: WO2017066227A1	ACTIVE	ClC=1C(=CC(=C(CN2[C@@H](CCCC2)C(=O)O)C1)OCC=1C=NC=C(C1)C#N)OCC=1C(=C(C=CC1)C1=C(C(=CC=C1)OCCCN(C)C)C)C
5--2254	BMS Patent 5: WO2017066227A1	ACTIVE	ClC1=CC(=C(OCC=2C=NC=C(C#N)C2)C=C1OCC=1C(=C(C=CC1)C1=C(C(=CC=C1)OCCCN(C)CC(CO)O)C)C)CN(C)CC(CO)O
5--2255	BMS Patent 5: WO2017066227A1	ACTIVE	ClC1=CC(=C(OCC=2C=NC=C(C#N)C2)C=C1OCC=1C(=C(C=CC1)C1=C(C(=CC=C1)OCCCN1CC(CCC1)CO)C)C)CN1CC(CCC1)CO
5--2256	BMS Patent 5: WO2017066227A1	ACTIVE	ClC1=CC(=C(OCC=2C=NC=C(C#N)C2)C=C1OCC=1C(=C(C=CC1)C1=C(C(=CC=C1)OCCCN1C(CCCC1)CO)C)C)CN1C(CCCC1)CO
5--2257	BMS Patent 5: WO2017066227A1	ACTIVE	ClC1=CC(=C(OCC=2C=NC=C(C#N)C2)C=C1OCC=1C(=C(C=CC1)C1=C(C(=CC=C1)OCCCN1C[C@H]([C@H](CC1)CO)O)C)C)CN1C[C@H]([C@H](CC1)CO)O
5--2258	BMS Patent 5: WO2017066227A1	ACTIVE	ClC1=CC(=C(OCC=2C=NC=C(C#N)C2)C=C1OCC=1C(=C(C=CC1)C1=C(C(=CC=C1)OCCCN1CCN(CC1)CCO)C)C)CN1CCN(CC1)CCO
5--2259	BMS Patent 5: WO2017066227A1	ACTIVE	C(=O)(O)[C@@H]1CN(CCC1)CC1=CC(=C(OCC=2C(=C(C=CC2)C2=C(C(=CC=C2)OCCCN2C[C@H](CCC2)C(=O)O)C)C)C=C1OCC=1C=NC=C(C1)C#N)Cl
5--2260	BMS Patent 5: WO2017066227A1	ACTIVE	ClC=1C(=CC(=C(CN[C@](C(=O)O)(CO)C)C1)OCC=1C=NC=C(C1)C#N)OCC=1C(=C(C=CC1)C1=C(C(=CC=C1)OCCCN1CC(CCC1)CO)C)C
5--2261	BMS Patent 5: WO2017066227A1	ACTIVE	ClC=1C(=CC(=C(CN[C@](C(=O)O)(CO)C)C1)OCC=1C=NC=C(C1)C#N)OCC=1C(=C(C=CC1)C1=C(C(=CC=C1)OCCCN1C[C@H]([C@H](CC1)CO)O)C)C
5--2262	BMS Patent 5: WO2017066227A1	ACTIVE	ClC=1C(=CC(=C(CN[C@](C(=O)O)(CO)C)C1)OCC=1C=NC=C(C1)C#N)OCC=1C(=C(C=CC1)C1=C(C(=CC=C1)OCCCN1C[C@H](CCC1)O)C)C
5--2263	BMS Patent 5: WO2017066227A1	ACTIVE	ClC=1C(=CC(=C(CN[C@](C(=O)O)(CO)C)C1)OCC=1C=NC=C(C1)C#N)OCC=1C(=C(C=CC1)C1=C(C(=CC=C1)OCCCN1CCN(CC1)CCO)C)C
5--2264	BMS Patent 5: WO2017066227A1	ACTIVE	C(=O)(O)[C@@](CO)(C)NCC1=CC(=C(OCC=2C(=C(C=CC2)C2=C(C(=CC=C2)OCCCN2C[C@H](CCC2)C(=O)O)C)C)C=C1OCC=1C=NC=C(C1)C#N)Cl
5--2265	BMS Patent 5: WO2017066227A1	ACTIVE	ClC1=CC(=C(OCC=2C=NC=C(C#N)C2)C=C1OCC=1C(=C(C=CC1)C1=C(C(=CC=C1)OCCCNC[C@@H](CO)O)C)C)CNC[C@@H](CO)O
5--2266	BMS Patent 5: WO2017066227A1	ACTIVE	NC(CCN(C)CC1=CC(=C(OCC=2C(=C(C=CC2)C2=C(C(=CC=C2)OCCCN(CCC(=O)N)C)C)C)C=C1OCC=1C=NC=C(C1)C#N)Cl)=O
5--2267	BMS Patent 5: WO2017066227A1	ACTIVE	C(C)(=O)N[C@H]1CN(CC1)CC1=CC(=C(OCC=2C(=C(C=CC2)C2=C(C(=CC=C2)OCCCN2C[C@@H](CC2)NC(C)=O)C)C)C=C1OCC=1C=NC=C(C1)C#N)Cl
5--2268	BMS Patent 5: WO2017066227A1	ACTIVE	C(=O)(O)[C@H]1N(CCCC1)CC1=CC(=C(OCC=2C(=C(C=CC2)C2=C(C(=CC=C2)OCCCN2[C@@H](CCCC2)C(=O)O)C)C)C=C1OCC=1C=NC=C(C1)C#N)Cl
5--2269	BMS Patent 5: WO2017066227A1	ACTIVE	ClC=1C(=CC(=C(CN2[C@@H](CCCC2)C(=O)O)C1)OCC=1C=NC=C(C1)C#N)OCC=1C(=C(C=CC1)C1=C(C(=CC=C1)OCCCN1CCC(CC1)NC)C)C
5--2270	BMS Patent 5: WO2017066227A1	ACTIVE	C(C)(=O)N[C@H]1CN(CC1)CCCOC=1C(=C(C=CC1)C1=C(C(=CC=C1)COC1=CC(=C(CN[C@](C(=O)O)(CO)C)C=C1Cl)OCC=1C=NC=C(C1)C#N)C)C
5--2271	BMS Patent 5: WO2017066227A1	ACTIVE	ClC1=CC(=C(OCC=2C=NC=C(C#N)C2)C=C1OCC=1C(=C(C=CC1)C1=C(C(=CC=C1)OCCCN(C)C[C@@H](CO)O)C)C)CN(C)C[C@@H](CO)O
5--2272	BMS Patent 5: WO2017066227A1	ACTIVE	ClC=1C(=CC(=C(CN[C@](C(=O)O)(CO)C)C1)OCC=1C=NC=C(C1)C#N)OCC=1C(=C(C=CC1)C1=C(C(=CC=C1)OCCCN1CCCCC1)C)C
5--2273	BMS Patent 5: WO2017066227A1	ACTIVE	ClC=1C(=CC(=C(CN[C@](C(=O)O)(CO)C)C1)OCC=1C=NC=C(C1)C#N)OCC=1C(=C(C=CC1)C1=C(C(=CC=C1)OCCCN1CCOCC1)C)C
5--2274	BMS Patent 5: WO2017066227A1	ACTIVE	ClC=1C(=CC(=C(CN[C@](C(=O)O)(CO)C)C1)OCC=1C=NC=C(C1)C#N)OCC=1C(=C(C=CC1)C1=C(C(=CC=C1)OCCCN1CC(CC1)NC(C(F)(F)F)=O)C)C
5--2275	BMS Patent 5: WO2017066227A1	ACTIVE	ClC=1C(=CC(=C(CN[C@](C(=O)O)(CO)C)C1)OCC=1C=NC=C(C1)C#N)OCC=1C(=C(C=CC1)C1=C(C(=CC=C1)OCCCN1CCC(CC1)CO)C)C
5--2276	BMS Patent 5: WO2017066227A1	ACTIVE	ClC1=C(OCC=2C(=C(C=CC2)C2=C(C(=CC=C2)OCCCN2C[C@@H](CC2)NC(C)=O)C)C)C=C(C(=C1)CO)OCC=1C=NC=C(C1)C#N
5--2277	BMS Patent 5: WO2017066227A1	ACTIVE	ClC1=CC(=C(OCC=2C=NC=C(C#N)C2)C=C1OCC=1C(=C(C=CC1)C1=C(C(=CC=C1)OCCCN1C[C@@H](CC1)OC)C)C)CO
5--2278	BMS Patent 5: WO2017066227A1	ACTIVE	ClC1=CC(=C(OCC=2C=NC=C(C#N)C2)C=C1OCC=1C(=C(C=CC1)C1=C(C(=CC=C1)OCCCNC(CO)(CC)CO)C)C)CNC(CO)(CC)CO
5--2279	BMS Patent 5: WO2017066227A1	ACTIVE	ClC1=CC(=C(OCC=2C=NC=C(C#N)C2)C=C1OCC=1C(=C(C=CC1)C1=C(C(=CC=C1)OCCCNC[C@@H](CO)O)C)C)CNC(CO)(CC)CO
5--2280	BMS Patent 5: WO2017066227A1	ACTIVE	ClC1=CC(=C(OCC=2C=NC=C(C#N)C2)C=C1OCC=1C(=C(C=CC1)C1=C(C(=CC=C1)OCCCN1C[C@@H](CC1)O)C)C)CNC(CO)(CC)CO
5--2281	BMS Patent 5: WO2017066227A1	ACTIVE	ClC1=CC(=C(OCC=2C=NC=C(C#N)C2)C=C1OCC=1C(=C(C=CC1)C1=C(C(=CC=C1)OCCCNC(CO)(CO)CO)C)C)CNC(CO)(CO)CO
5--2282	BMS Patent 5: WO2017066227A1	ACTIVE	ClC1=CC(=C(OCC=2C=NC=C(C#N)C2)C=C1OCC=1C(=C(C=CC1)C1=C(C(=CC=C1)OCCCNC[C@@H](CO)O)C)C)CNC(CO)(CO)CO
5--2283	BMS Patent 5: WO2017066227A1	ACTIVE	ClC1=CC(=C(OCC=2C=NC=C(C#N)C2)C=C1OCC=1C(=C(C=CC1)C1=C(C(=CC=C1)OCCCN1CC(CCC1)CO)C)C)CNC(CO)(CC)CO
5--2284	BMS Patent 5: WO2017066227A1	ACTIVE	ClC1=CC(=C(OCC=2C=NC=C(C#N)C2)C=C1OCC=1C(=C(C=CC1)C1=C(C(=CC=C1)OCCCN1CC(CCC1)CO)C)C)CNC(CO)(CO)CO
5--2285	BMS Patent 5: WO2017066227A1	ACTIVE	ClC1=CC(=C(OCC=2C=NC=C(C#N)C2)C=C1OCC=1C(=C(C=CC1)C1=C(C(=CC=C1)OCCCN1C[C@@H](CC1)O)C)C)CNC(CO)(CO)CO
5--2286	BMS Patent 5: WO2017066227A1	ACTIVE	ClC=1C(=CC(=C(CN[C@](C(=O)O)(CO)C)C1)OCC=1C=NC=C(C1)C#N)OCC=1C(=C(C=CC1)C1=C(C(=CC=C1)OCCCNC[C@@H](CO)O)C)C
5--2287	BMS Patent 5: WO2017066227A1	ACTIVE	ClC1=CC(=C(OCC=2C=NC=C(C#N)C2)C=C1OCC=1C(=C(C=CC1)C1=C(C(=CC=C1)OCCCN1CCCCC1)C)C)CNC(CO)(CO)C
5--2288	BMS Patent 5: WO2017066227A1	ACTIVE	ClC1=CC(=C(OCC=2C=NC=C(C#N)C2)C=C1OCC=1C(=C(C=CC1)C1=C(C(=CC=C1)OCCCN1CCC(CC1)CO)C)C)CNC(CO)(CO)C
5--2289	BMS Patent 5: WO2017066227A1	ACTIVE	ClC1=CC(=C(OCC=2C=NC=C(C#N)C2)C=C1OCC=1C(=C(C=CC1)C1=C(C(=CC=C1)OCCCN1C[C@@H](CCC1)CO)C)C)CNC(CO)(CO)C
5--2290	BMS Patent 5: WO2017066227A1	ACTIVE	ClC1=C(OCC=2C(=C(C=CC2)C2=C(C(=CC=C2)OCCCN2C[C@@H](CC2)NC(C)=O)C)C)C=C(C(=C1)CNC(CO)(CO)C)OCC=1C=NC=C(C1)C#N
5--2291	BMS Patent 5: WO2017066227A1	ACTIVE	ClC1=CC(=C(OCC=2C=NC=C(C#N)C2)C=C1OCC=1C(=C(C=CC1)C1=C(C(=CC=C1)OCCCN1CCCCC1)C)C)CNC(CO)CO
5--2292	BMS Patent 5: WO2017066227A1	ACTIVE	ClC1=CC(=C(OCC=2C=NC=C(C#N)C2)C=C1OCC=1C(=C(C=CC1)C1=C(C(=CC=C1)OCCCN1C[C@@H](CCC1)CO)C)C)CNC(CO)CO
5--2293	BMS Patent 5: WO2017066227A1	ACTIVE	ClC1=CC(=C(OCC=2C=NC=C(C#N)C2)C=C1OCC=1C(=C(C=CC1)C1=C(C(=CC=C1)OCCCNC[C@@H](CO)O)C)C)CNC(CO)CO
5--2294	BMS Patent 5: WO2017066227A1	ACTIVE	ClC1=CC(=C(OCC=2C=NC=C(C#N)C2)C=C1OCC=1C(=C(C=CC1)C1=C(C(=CC=C1)OCCCN1CCC(CC1)CO)C)C)CNC(CO)CO
5--2295	BMS Patent 5: WO2017066227A1	ACTIVE	ClC1=CC(=C(OCC=2C=NC=C(C#N)C2)C=C1OCC=1C(=C(C=CC1)C1=C(C(=CC=C1)OCCCN1C[C@H](CCC1)CO)C)C)CNC(CO)(CO)C
5--2296	BMS Patent 5: WO2017066227A1	ACTIVE	ClC1=CC(=C(OCC=2C=NC=C(C#N)C2)C=C1OCC=1C(=C(C=CC1)C1=C(C(=CC=C1)OCCCN1C[C@H](CCC1)CO)C)C)CNC(CO)CO
5--2297	BMS Patent 5: WO2017066227A1	ACTIVE	ClC1=CC(=C(OCC=2C=NC=C(C#N)C2)C=C1OCC=1C(=C(C=CC1)C1=C(C(=CC=C1)OCCCNC[C@@H](CO)O)C)C)CNC(CO)(CO)C
5--2298	BMS Patent 5: WO2017066227A1	ACTIVE	ClC1=CC(=C(OCC=2C=NC=C(C#N)C2)C=C1OCC=1C(=C(C=CC1)C1=C(C(=CC=C1)OCCCN1C[C@H]([C@H](CC1)CO)O)C)Cl)CNC(CO)CO
5--2299	BMS Patent 5: WO2017066227A1	ACTIVE	ClC1=CC(=C(OCC=2C=NC=C(C#N)C2)C=C1OCC=1C(=C(C=CC1)C1=C(C(=CC=C1)OCCCNC[C@@H](CO)O)C)Cl)CNC(CO)CO
5--2300	BMS Patent 5: WO2017066227A1	ACTIVE	ClC1=CC(=C(OCC=2C=NC=C(C#N)C2)C=C1OCC=1C(=C(C=CC1)C1=C(C(=CC=C1)OCCCN1C[C@@H](CC1)O)C)Cl)CNC(CO)CO
5--2301	BMS Patent 5: WO2017066227A1	ACTIVE	ClC1=CC(=C(OCC=2C=NC=C(C#N)C2)C=C1OCC=1C(=C(C=CC1)C1=C(C(=CC=C1)OCCCN1CCCCC1)C)Cl)CNC(CO)CO
5--2302	BMS Patent 5: WO2017066227A1	ACTIVE	ClC=1C(=CC(=C(CN2[C@@H](CCCC2)C(=O)O)C1)OCC=1C=NC=C(C1)C#N)OCC=1C(=C(C=CC1)C1=C(C(=CC=C1)OCCCN1C[C@@H](CC1)O)C)Cl
5--2303	BMS Patent 5: WO2017066227A1	ACTIVE	ClC=1C(=CC(=C(CN2[C@@H](CCCC2)C(=O)O)C1)OCC=1C=NC=C(C1)C#N)OCC=1C(=C(C=CC1)C1=C(C(=CC=C1)OCCCNC[C@@H](CO)O)C)Cl
5--2304	BMS Patent 5: WO2017066227A1	ACTIVE	ClC=1C(=CC(=C(CN2[C@@H](CCCC2)C(=O)O)C1)OCC=1C=NC=C(C1)C#N)OCC=1C(=C(C=CC1)C1=C(C(=CC=C1)OCCCN1C[C@H](CC1)O)C)Cl
5--2305	BMS Patent 5: WO2017066227A1	ACTIVE	ClC1=CC(=C(OCC=2C=NC=C(C#N)C2)C=C1OCC=1C(=C(C=CC1)C1=C(C(=CC=C1)OCCCN1C[C@@H](CC1)O)C)Cl)CNC(CO)(CO)C
5--2306	BMS Patent 5: WO2017066227A1	ACTIVE	ClC=1C(=CC(=C(CN2[C@@H](CCCC2)C(=O)O)C1)OCC=1C=NC=C(C1)C#N)OCC=1C(=C(C=CC1)C1=C(C(=CC=C1)OCCCN1CCCCC1)C)Cl
5--2307	BMS Patent 5: WO2017066227A1	ACTIVE	ClC1=CC(=C(OCC=2C=NC=C(C#N)C2)C=C1OCC=1C(=C(C=CC1)C1=C(C(=CC=C1)OCCCNC[C@@H](CO)O)C)Cl)CNC(CO)(CO)C
5--2308	BMS Patent 5: WO2017066227A1	ACTIVE	ClC1=CC(=C(OCC=2C=NC=C(C#N)C2)C=C1OCC=1C(=C(C=CC1)C1=C(C(=CC=C1)OCCCN1CCCCC1)C)Cl)CNC(CO)(CO)C
5--2309	BMS Patent 5: WO2017066227A1	ACTIVE	ClC=1C(=CC(=C(CN2[C@@H](CCCC2)C(=O)O)C1)OCC=1C=NC=C(C1)C#N)OCC=1C(=C(C=CC1)C1=C(C(=CC=C1)OCCCN1CCOCC1)C)Cl
5--2310	BMS Patent 5: WO2017066227A1	ACTIVE	ClC=1C(=CC(=C(CN2[C@@H](CCCC2)C(=O)O)C1)OCC=1C=NC=C(C1)C#N)OCC=1C(=C(C=CC1)C1=C(C(=CC=C1)OCCCN1CCS(CC1)(=O)=O)C)Cl
5--2311	BMS Patent 5: WO2017066227A1	ACTIVE	ClC1=C(C=CC=C1COC1=C(C=C(C(=C1)OCC=1C=NC=C(C1)C#N)CNC(CO)CO)Cl)C1=C(C(=CC=C1)OCCCN1C[C@H](CC1)NC(C)=O)C
5--2312	BMS Patent 5: WO2017066227A1	ACTIVE	ClC=1C(=CC(=C(CN(CCC=2C=NC=C(C#N)C2)C(CO)CO)C1)OCC=1C=NC=C(C1)C#N)OCC=1C(=C(C=CC1)C1=C(C(=CC=C1)OCCCN1C[C@@H](CC1)O)C)Cl
5--2313	BMS Patent 5: WO2017066227A1	ACTIVE	C(C=C)OC1=C(CNC(CO)CO)C=C(C(=C1)OCC=1C(=C(C=CC1)C1=C(C(=CC=C1)OCCCN1C[C@@H](CC1)O)C)Cl)Cl
5--2314	BMS Patent 5: WO2017066227A1	ACTIVE	ClC1=CC(=C(OCC#N)C=C1OCC=1C(=C(C=CC1)C1=C(C(=CC=C1)OCCCN1C[C@@H](CC1)O)C)Cl)CNC(CO)CO
5--2315	BMS Patent 5: WO2017066227A1	ACTIVE	ClC=1C(=CC(=C(CNC(CO)CO)C1)OCC(=N)N1C[C@@H](CC1)O)OCC=1C(=C(C=CC1)C1=C(C(=CC=C1)OCCCN1C[C@@H](CC1)O)C)Cl
5--2316	BMS Patent 5: WO2017066227A1	ACTIVE	ClC1=CC(=C(OCC(=O)N)C=C1OCC=1C(=C(C=CC1)C1=C(C(=CC=C1)OCCCN1C[C@@H](CC1)O)C)Cl)CNC(CO)CO
5--2317	BMS Patent 5: WO2017066227A1	ACTIVE	ClC1=CC(=C(OCC(=O)N(C)C)C=C1OCC=1C(=C(C=CC1)C1=C(C(=CC=C1)OCCCN1C[C@@H](CC1)O)C)Cl)CNC(CO)CO
5--2318	BMS Patent 5: WO2017066227A1	ACTIVE	ClC=1C(=CC(=C(CNC(CO)CO)C1)OCC(F)F)OCC=1C(=C(C=CC1)C1=C(C(=CC=C1)OCCCN1C[C@@H](CC1)O)C)Cl
5--2319	BMS Patent 5: WO2017066227A1	ACTIVE	ClC=1C(=CC(=C(CNC(CO)CO)C1)OCC1CC1)OCC=1C(=C(C=CC1)C1=C(C(=CC=C1)OCCCN1C[C@@H](CC1)O)C)Cl
5--2320	BMS Patent 5: WO2017066227A1	ACTIVE	ClC=1C(=CC(=C(CNC(CO)CO)C1)OCC1C(C1)(F)F)OCC=1C(=C(C=CC1)C1=C(C(=CC=C1)OCCCN1C[C@@H](CC1)O)C)Cl
5--2321	BMS Patent 5: WO2017066227A1	ACTIVE	ClC=1C(=CC(=C(CNC(CO)CO)C1)OCC=C(C)C)OCC=1C(=C(C=CC1)C1=C(C(=CC=C1)OCCCN1C[C@@H](CC1)O)C)Cl
5--2322	BMS Patent 5: WO2017066227A1	ACTIVE	ClC1=C(OCC=2C(=C(C=CC2)C2=C(C(=CC=C2)OC[C@@H]2CN(CC2)C(=O)OC(C)(C)C)C)C)C=C(C(=C1)CNC(CO)CO)OCC=1C=NC=C(C1)C#N
5--2323	BMS Patent 5: WO2017066227A1	ACTIVE	ClC1=CC(=C(OCC=2C=NC=C(C#N)C2)C=C1OCC=1C(=C(C=CC1)C1=C(C(=CC=C1)OC[C@@H]1CNCC1)C)C)CNC(CO)CO
5--2324	BMS Patent 5: WO2017066227A1	ACTIVE	ClC1=CC(=C(OCC=2C=NC=C(C#N)C2)C=C1OCC=1C(=C(C=CC1)C1=C(C(=CC=C1)OCCCN1C[C@@H](CC1)O)C)C)CNC(CO)(CO)C
5--2325	BMS Patent 5: WO2017066227A1	ACTIVE	ClC1=CC(=C(OCC=2C=NC=C(C#N)C2)C=C1OCC=1C(=C(C=CC1)C1=C(C(=CC=C1)OCCCN1C[C@@H](CC1)O)C)C)CN(C)C(CO)CO
5--2326	BMS Patent 5: WO2017066227A1	ACTIVE	C(C)(C)(C)NCC1=C(OCC=2C=NC=C(C#N)C2)C=C(C(=C1)Cl)OCC=1C(=C(C=CC1)C1=C(C(=CC=C1)OCCCN1C[C@@H](CC1)O)C)C
5--2327	BMS Patent 5: WO2017066227A1	ACTIVE	ClC=1C(=CC(=C(CN[C@](C(=O)O)(CO)C)C1)OCC=1C=NC=C(C1)C#N)OCC=1C(=C(C=CC1)C1=C(C(=CC=C1)OCCCN1CC(NC(C1)=O)=O)C)C
5--2328	BMS Patent 5: WO2017066227A1	ACTIVE	ClC=1C(=CC(=C(CN[C@](C(=O)O)(CO)C)C1)OCC=1C=NC=C(C1)C#N)OCC=1C(=C(C=CC1)C1=C(C(=CC=C1)OCCCN1CC(N(CC1)C)=O)C)C
5--2329	BMS Patent 5: WO2017066227A1	ACTIVE	ClC1=CC(=C(OCC=2C=NC=C(C#N)C2)C=C1OCC=1C(=C(C=CC1)C1=C(C(=CC=C1)OCCCN1C[C@@H](CC1)O)C)C)CN1CC(NC(C1)=O)=O
5--2330	BMS Patent 5: WO2017066227A1	ACTIVE	ClC1=CC(=C(OCC=2C=NC=C(C#N)C2)C=C1OCC=1C(=C(C=CC1)C1=C(C(=CC=C1)OCCCN1C[C@@H](CC1)O)C)C)CN1CC(N(CC1)C)=O
5--2331	BMS Patent 5: WO2017066227A1	ACTIVE	ClC1=CC(=C(OCC=2C=NC=C(C#N)C2)C=C1OCC=1C(=C(C=CC1)C1=C(C(=CC=C1)OCCCN1C[C@@H](CC1)O)C)C)CN1CC(NCC1)=O
5--2332	BMS Patent 5: WO2017066227A1	ACTIVE	ClC=1C(=CC(=C(CN2[C@@H](CCCC2)C(=O)O)C1)OCC=1C=NC=C(C1)C#N)OCC=1C(=C(C=CC1)C1=C(C(=CC=C1)OCCCN(C)C[C@@H](CO)O)C)C
5--2333	BMS Patent 5: WO2017066227A1	ACTIVE	ClC=1C(=CC(=C(CN2[C@@H](CCCC2)C(=O)O)C1)OCC=1C=NC=C(C1)C#N)OCC=1C(=C(C=CC1)C1=C(C(=CC=C1)OCCCNC[C@@H](CO)O)C)C
5--2334	BMS Patent 5: WO2017066227A1	ACTIVE	ClC1=CC(=C(OCC=2C=NC=C(C#N)C2)C=C1OCC=1C(=C(C=CC1)C1=C(C(=CC=C1)OCCCN1C[C@@H](CC1)O)C)C)CN1C(CCCC1)CO
5--2340	BMS Patent 5: WO2017066227A1	ACTIVE	ClC1=C(OCC=2C(=C(C=CC2)C2=C(C(=CC=C2)NC(C2=NC=CC=C2CO)=O)C)C)C=C(C(=C1)CNC(CO)CO)OCC=1C=NC=C(C1)C#N
5--2341	BMS Patent 5: WO2017066227A1	ACTIVE	ClC=1C(=CC(=C(CN[C@@](C(=O)O)(CO)C)C1)OCC=1C=NC=C(C1)C#N)OCC=1C(=C(C=CC1)C1=C(C(=CC=C1)OCC1(CC1)CN1C[C@@H](CC1)O)C)C
5--2342	BMS Patent 5: WO2017066227A1	ACTIVE	ClC1=CC(=C(OCC=2C=NC=C(C#N)C2)C=C1OCC=1C(=C(C=CC1)C1=C(C(=CC=C1)OCC1(CC1)CN1C[C@@H](CC1)O)C)C)CNC(CO)CO
5--2346	BMS Patent 5: WO2017066227A1	ACTIVE	ClC=1C(=CC(=C(CN2[C@@H](CCCC2)C(=O)O)C1)OCC=1C=NC=C(C1)C#N)OCC=1C(=C(C=CC1)C1=C(C(=CC=C1)OCC1(CC1)CN1C[C@@H](CC1)O)C)C
5--2347	BMS Patent 5: WO2017066227A1	ACTIVE	ClC1=C(OCC=2C(=C(C=CC2)C2=C(C(=CC=C2)NC(CNC2CC2)=O)C)C)C=C(C(=C1)CNC(CO)CO)OCC=1C=NC=C(C1)C#N
5--2348	BMS Patent 5: WO2017066227A1	ACTIVE	ClC=1C(=CC(=C(CN[C@](C(=O)O)(CO)C)C1)OCC=1C=NC=C(C1)C#N)OCC=1C(=C(C=CC1)C1=C(C(=CC=C1)OCC1(CC1)CN1C[C@@H](CC1)O)C)C
5--2349	BMS Patent 5: WO2017066227A1	ACTIVE	ClC1=CC(=C(OCC=2C=NC=C(C#N)C2)C=C1OCC=1C(=C(C=CC1)C1=C(C=C(C=C1)C(=O)N1CCOCC1)C)C)CNC(CO)CO
5--2350	BMS Patent 5: WO2017066227A1	ACTIVE	ClC1=CC(=C(OCC=2C=NC=C(C#N)C2)C=C1OCC=1C(=C(C=CC1)C1=C(C(=CC=C1)NC1=NC=NC(=C1)N1CCOCC1)C)C)CNC(CO)CO
5--2354	BMS Patent 5: WO2017066227A1	ACTIVE	ClC1=CC(=C(OCC=2C=NC=C(C#N)C2)C=C1OCC=1C(=C(C=CC1)C1=C(C(=CC=C1)OC1=C2CCNC(C2=CC=C1)=O)C)C)CNC(CO)CO
5--2364	BMS Patent 5: WO2017066227A1	ACTIVE	C(=O)(O)C1CCN(CC1)CCCOC=1C(=C(C=CC1)C1=C(C(=CC=C1)COC1=CC(=C(CN2[C@@H](CCCC2)C(=O)O)C=C1Cl)OCC=1C=NC=C(C1)C#N)C)C
5--2370	BMS Patent 5: WO2017066227A1	ACTIVE	ClC=1C(=CC(=C(CN2[C@@H](CCCC2)C(=O)OC2=CC=C(C=C2)[N+](=O)[O-])C1)OCC=1C=NC=C(C1)C#N)OCC=1C(=C(C=CC1)C1=C(C(=CC=C1)OCCCN1C[C@@H](CC1)O)C)C
5--2378	BMS Patent 5: WO2017066227A1	ACTIVE	ClC=1C(=CC(=C(C(=O)NC(CO)(CO)C)C1)OCC=1C=NC=C(C1)C#N)OCC=1C(=C(C=CC1)C1=C(C(=CC=C1)OCCCN1C[C@@H](CC1)O)C)C
5--2379	BMS Patent 5: WO2017066227A1	ACTIVE	ClC=1C(=CC(=C(C(=O)NCCO)C1)OCC=1C=NC=C(C1)C#N)OCC=1C(=C(C=CC1)C1=C(C(=CC=C1)OCCCN1C[C@@H](CC1)O)C)C
5--2380	BMS Patent 5: WO2017066227A1	ACTIVE	ClC=1C(=CC(=C(C(=O)N2[C@@H](CCCC2)C(=O)O)C1)OCC=1C=NC=C(C1)C#N)OCC=1C(=C(C=CC1)C1=C(C(=CC=C1)OCCCN1C[C@@H](CC1)O)C)C
5--2385	BMS Patent 5: WO2017066227A1	ACTIVE	ClC1=C(OCC=2C(=C(C=CC2)C2=C(C(=CC=C2)OCCCN2CCC(CC2)(C(=O)O)O)C)C)C=C(C(=C1)C=O)OCC=1C=NC=C(C1)C#N
5--2386	BMS Patent 5: WO2017066227A1	ACTIVE	ClC=1C(=CC(=C(CN[C@](C(=O)O)(CO)C)C1)OCC=1C=NC=C(C1)C#N)OCC=1C(=C(C=CC1)C1=C(C(=CC=C1)OCCCN1CCCCC1)C)C
5--3001	BMS Patent 5: WO2017066227A1	ACTIVE	ClC1=CC(=C(OCC=2C=NC=C(C#N)C2)C=C1OCC=1C(=C(C=CC1)C1=CC(=CC=C1)OCCCN1C[C@@H](CC1)O)C)CNCCCN(C)C
5--3002	BMS Patent 5: WO2017066227A1	ACTIVE	ClC=1C(=CC(=C(CN[C@H](C(=O)O)CCCNC(=N)N)C1)OCC=1C=NC=C(C1)C#N)OCC=1C(=C(C=CC1)C1=CC(=CC=C1)OCCCN1C[C@@H](CC1)O)C
5--3003	BMS Patent 5: WO2017066227A1	ACTIVE	ClC=1C(=CC(=C(CN[C@](C(=O)O)(CO)C)C1)OCC=1C=NC=C(C1)C#N)OCC=1C(=C(C=CC1)C1=C(C(=CC=C1)OCCCN1C[C@@H](CC1)O)C)C
5--3004	BMS Patent 5: WO2017066227A1	ACTIVE	ClC=1C(=CC(=C(CN[C@H](C(=O)O)CO)C1)OCC=1C=NC=C(C1)C#N)OCC=1C(=C(C=CC1)C1=C(C(=CC=C1)OCCCN1C[C@@H](CC1)O)C)C
5--3005	BMS Patent 5: WO2017066227A1	ACTIVE	ClC=1C(=CC(=C(CN[C@@](C(=O)O)(CO)C)C1)OCC=1C=NC=C(C1)C#N)OCC=1C(=C(C=CC1)C1=C(C(=CC=C1)OCCCN1C[C@@H](CC1)O)C)C
5--3006	BMS Patent 5: WO2017066227A1	ACTIVE	ClC=1C(=CC(=C(CN2[C@@H](CCCC2)C(=O)O)C1)OCC=1C=NC=C(C1)C#N)OCC=1C(=C(C=CC1)C1=C(C(=CC=C1)OCCCN1C[C@@H](CC1)O)C)C
5--3007	BMS Patent 5: WO2017066227A1	ACTIVE	ClC1=CC(=C(OCC=2C=NC=C(C#N)C2)C=C1OCC=1C(=C(C=CC1)C1=C(C(=CC=C1)OCCCN1C[C@@H](CC1)O)C)C)CNCCCN(C)C
5--3008	BMS Patent 5: WO2017066227A1	ACTIVE	ClC=1C(=CC(=C(CN[C@](C(=O)O)(CO)C)C1)OCC=1C=NC=C(C1)C#N)OCC=1C(=C(C=CC1)C1=C(C(=CC=C1)OCCCN1C[C@@H](CC1)O)C#N)C
5--3009	BMS Patent 5: WO2017066227A1	ACTIVE	ClC=1C(=CC(=C(CN[C@H](C(=O)O)CO)C1)OCC=1C=NC=C(C1)C#N)OCC=1C(=C(C=CC1)C1=C(C(=CC=C1)OCCCN1C[C@@H](CC1)O)C#N)C
5--3010	BMS Patent 5: WO2017066227A1	ACTIVE	ClC=1C(=CC(=C(CN[C@@](C(=O)O)(CO)C)C1)OCC=1C=NC=C(C1)C#N)OCC=1C(=C(C=CC1)C1=C(C(=CC=C1)OCCCN1C[C@@H](CC1)O)C#N)C
5--3011	BMS Patent 5: WO2017066227A1	ACTIVE	ClC=1C(=CC(=C(CN[C@](C(=O)O)(CO)C)C1)OCC=1C=NC=C(C1)C#N)OCC=1C(=C(C=CC1)C1=C(C(=CC=C1)OCCCN1C[C@@H](CC1)O)C(F)(F)F)C
5--3012	BMS Patent 5: WO2017066227A1	ACTIVE	ClC=1C(=CC(=C(CN[C@H](C(=O)O)CO)C1)OCC=1C=NC=C(C1)C#N)OCC=1C(=C(C=CC1)C1=C(C(=CC=C1)OCCCN1C[C@@H](CC1)O)C(F)(F)F)C
5--3013	BMS Patent 5: WO2017066227A1	ACTIVE	ClC=1C(=CC(=C(CN[C@@](C(=O)O)(CO)C)C1)OCC=1C=NC=C(C1)C#N)OCC=1C(=C(C=CC1)C1=C(C(=CC=C1)OCCCN1C[C@@H](CC1)O)C(F)(F)F)C
5--3014	BMS Patent 5: WO2017066227A1	ACTIVE	ClC=1C(=CC(=C(CN2[C@@H](CCCC2)C(=O)O)C1)OCC=1C=NC=C(C1)C#N)OCC=1C(=C(C=CC1)C1=C(C(=CC=C1)OCCCN1C[C@@H](CC1)O)C(F)(F)F)C
5--3015	BMS Patent 5: WO2017066227A1	ACTIVE	ClC=1C(=CC(=C(CN[C@@H](C(=O)O)CO)C1)OCC=1C=NC=C(C1)C#N)OCC=1C=C(C=CC1)C1=C(C(=CC=C1)OCCCN1C[C@@H](CC1)O)C
5--3016	BMS Patent 5: WO2017066227A1	ACTIVE	ClC=1C(=CC(=C(CN[C@@H](C(=O)O)CO)C1)OCC=1C=NC=C(C1)C#N)OCC=1C=C(C=CC1)C1=C(C(=CC=C1)OCCCN1C[C@@H](CC1)O)C
5--3017	BMS Patent 5: WO2017066227A1	ACTIVE	ClC=1C(=CC(=C(CN[C@@](C(=O)O)(CO)C)C1)OCC=1C=NC=C(C1)C#N)OCC=1C(=C(C=CC1)C1=C(C(=CC=C1)OCCCN1C[C@@H](CC1)O)C)Cl
5--3018	BMS Patent 5: WO2017066227A1	ACTIVE	ClC=1C(=CC(=C(CNC(C(=O)O)(CO)C)C1)OCC=1C=NC=C(C1)C#N)OCC=1C(=C(C=CC1)C1=CC(=CC=C1)OCC=1C=NC=C(C1)C#N)C
5--3020	BMS Patent 5: WO2017066227A1	ACTIVE	ClC=1C(=CC(=C(CN[C@](C(=O)O)(CO)C)C1)OCC=1C=NC=C(C1)C#N)OCC=1C(=C(C=CC1)C1=C(C=CC=C1)C)C
5--3021	BMS Patent 5: WO2017066227A1	ACTIVE	ClC=1C(=CC(=C(CN[C@H](C(=O)O)CO)C1)OCC=1C=NC=C(C1)C#N)OCC=1C(=C(C=CC1)C1=C(C=CC=C1)C)C
5--3022	BMS Patent 5: WO2017066227A1	ACTIVE	ClC=1C(=CC(=C(CN[C@@](C(=O)O)(CO)C)C1)OCC=1C=NC=C(C1)C#N)OCC=1C(=C(C=CC1)C1=C(C=CC=C1)C)C
5--3023	BMS Patent 5: WO2017066227A1	ACTIVE	ClC=1C(=CC(=C(CN2[C@@H](CCCC2)C(=O)O)C1)OCC=1C=NC=C(C1)C#N)OCC=1C(=C(C=CC1)C1=C(C=CC=C1)C)C
5--3025	BMS Patent 5: WO2017066227A1	ACTIVE	ClC=1C(=CC(=C(CN[C@@](C(=O)O)(CO)C)C1)OCC=1C=NC=C(C1)C#N)OCC=1C(=C(C=CC1)C1=C(C(=CC=C1)OCCCN1C[C@@H](CC1)O)C)OC
5--3026	BMS Patent 5: WO2017066227A1	ACTIVE	OC(=O)C(F)(F)F.OC(=O)C(F)(F)F.ClC=1C(=CC(=C(CN[C@@](C(=O)O)(CO)C)C1)OCC=1C=NC=C(C1)C#N)OCC=1C(=C(C=C(C1)C)C1=C(C(=CC=C1)OCCCN1C[C@@H](CC1)O)C)C
5--3027	BMS Patent 5: WO2017066227A1	ACTIVE	ClC1=CC(=C(OCC=2C=NC=C(C#N)C2)C=C1OCC=1C(=C(C=CC1)C1=C(C(=CC=C1C)OCCCN1C[C@@H](CC1)O)C)C)C=O
5--3028	BMS Patent 5: WO2017066227A1	ACTIVE	ClC=1C(=CC(=C(CN[C@](C(=O)O)(CO)C)C1)OCC=1C=NC=C(C1)C#N)OCC=1C(=C(C=CC1)C1=C(C(=CC=C1C)OCCCN1C[C@@H](CC1)O)C)C
5--3029	BMS Patent 5: WO2017066227A1	ACTIVE	ClC=1C(=CC(=C(CN[C@@](C(=O)O)(CO)C)C1)OCC=1C=NC=C(C1)C#N)OCC=1C(=C(C=CC1)C1=C(C(=CC=C1C)OCCCN1C[C@@H](CC1)O)C)C
5--3030	BMS Patent 5: WO2017066227A1	ACTIVE	ClC=1C(=CC(=C(CN2[C@@H](CCCC2)C(=O)O)C1)OCC=1C=NC=C(C1)C#N)OCC=1C(=C(C=CC1)C1=C(C(=CC=C1C)OCCCN1C[C@@H](CC1)O)C)C
5--3031	BMS Patent 5: WO2017066227A1	ACTIVE	ClC=1C(=CC(=C(CN[C@H](C(=O)O)CO)C1)OCC=1C=NC=C(C1)C#N)OCC=1C(=C(C=CC1)C1=C(C(=CC=C1C)OCCCN1C[C@@H](CC1)O)C)C
5--3032	BMS Patent 5: WO2017066227A1	ACTIVE	ClC=1C(=CC(=C(C=O)C1)OC)OCC=1C(=C(C=CC1)C1=C(C(=CC=C1)OCCCN1C[C@@H](CC1)O)C)C
5--3033	BMS Patent 5: WO2017066227A1	ACTIVE	ClC=1C(=CC(=C(CN[C@](C(=O)O)(CO)C)C1)OC)OCC=1C(=C(C=CC1)C1=C(C(=CC=C1)OCCCN1C[C@@H](CC1)O)C)C
5--3034	BMS Patent 5: WO2017066227A1	ACTIVE	ClC=1C(=CC(=C(CN[C@@](C(=O)O)(CO)C)C1)OC)OCC=1C(=C(C=CC1)C1=C(C(=CC=C1)OCCCN1C[C@@H](CC1)O)C)C
5--3035	BMS Patent 5: WO2017066227A1	ACTIVE	ClC=1C(=CC(=C(CN[C@H](C(=O)O)CO)C1)OC)OCC=1C(=C(C=CC1)C1=C(C(=CC=C1)OCCCN1C[C@@H](CC1)O)C)C
5--3036	BMS Patent 5: WO2017066227A1	ACTIVE	ClC=1C(=CC(=C(CN2[C@@H](CCCC2)C(=O)O)C1)OC)OCC=1C(=C(C=CC1)C1=C(C(=CC=C1)OCCCN1C[C@@H](CC1)O)C)C
5--3037	BMS Patent 5: WO2017066227A1	ACTIVE	ClC=1C(=CC(=C(CN[C@](C(=O)O)(CO)C)C1)OCC=1C=NC=C(C1)C#N)OCC=1C(=C(C=CC1)C1=C(C(=CC=C1)OCCCN1CC(CC1)(C1=CC=CC=C1)O)C)C
5--3038	BMS Patent 5: WO2017066227A1	ACTIVE	ClC=1C(=CC(=C(CN[C@@](C(=O)O)(CO)C)C1)OCC=1C=NC=C(C1)C#N)OCC=1C(=C(C=CC1)C1=C(C(=CC=C1)OCCCN1CC(CC1)(C1=CC=CC=C1)O)C)C
5--3039	BMS Patent 5: WO2017066227A1	ACTIVE	ClC=1C(=CC(=C(CN[C@H](C(=O)O)CO)C1)OCC=1C=NC=C(C1)C#N)OCC=1C(=C(C=CC1)C1=C(C(=CC=C1)OCCCN1CC(CC1)(C1=CC=CC=C1)O)C)C
5--3040	BMS Patent 5: WO2017066227A1	ACTIVE	ClC=1C(=CC(=C(CN2[C@@H](CCCC2)C(=O)O)C1)OCC=1C=NC=C(C1)C#N)OCC=1C(=C(C=CC1)C1=C(C(=CC=C1)OCCCN1CC(CC1)(C1=CC=CC=C1)O)C)C
5--3041	BMS Patent 5: WO2017066227A1	ACTIVE	ClC=1C(=CC(=C(CN[C@](C(=O)O)(CO)C)C1)OCC=1C=NC=C(C1)C#N)OCC1=C(C(=CC=C1)C1=C(C2=C(OCCO2)C=C1)C)C
5--3042	BMS Patent 5: WO2017066227A1	ACTIVE	ClC=1C(=CC(=C(CN[C@@](C(=O)O)(CO)C)C1)OCC=1C=NC=C(C1)C#N)OCC1=C(C(=CC=C1)C1=C(C2=C(OCCO2)C=C1)C)C
5--3043	BMS Patent 5: WO2017066227A1	ACTIVE	ClC=1C(=CC(=C(CN[C@H](C(=O)O)CO)C1)OCC=1C=NC=C(C1)C#N)OCC1=C(C(=CC=C1)C1=C(C2=C(OCCO2)C=C1)C)C
5--3044	BMS Patent 5: WO2017066227A1	ACTIVE	ClC=1C(=CC(=C(CN2[C@@H](CCCC2)C(=O)O)C1)OCC=1C=NC=C(C1)C#N)OCC1=C(C(=CC=C1)C1=C(C2=C(OCCO2)C=C1)C)C
5--3045	BMS Patent 5: WO2017066227A1	ACTIVE	ClC=1C(=CC(=C(CN[C@@](C(=O)O)(CO)C)C1)OCC=1C=NC=C(C1)C#N)OCC=1C(=C(C=CC1)C1=CC(=CC(=C1)C#CC1=CC=CC=C1)OCCCN1C[C@@H](CC1)O)C
5--3046	BMS Patent 5: WO2017066227A1	ACTIVE	[C@H]12CN(C[C@H](CC1)O2)CCCOC=2C(=C(C=CC2)C2=C(C(=CC=C2)COC2=CC(=C(CN1[C@@H](CCCC1)C(=O)O)C=C2Cl)OCC=2C=NC=C(C2)C#N)C)C
5--3047	BMS Patent 5: WO2017066227A1	ACTIVE	ClC=1C(=CC(=C(CN2[C@@H](CCCC2)C(=O)O)C1)OCC=1C=NC=C(C1)C#N)OCC=1C(=C(C=CC1)C1=C(C(=CC=C1)OCCCN1C[C@@H](OCC1)CO)C)C
5--3048	BMS Patent 5: WO2017066227A1	ACTIVE	ClC=1C(=CC(=C(CN2[C@@H](CCCC2)C(=O)O)C1)OCC=1C=NC=C(C1)C#N)OCC=1C(=C(C=CC1)C1=C(C(=CC=C1)OCCCN1[C@H]2CC(C[C@@H]1CC2)O)C)C
5--3049	BMS Patent 5: WO2017066227A1	ACTIVE	ClC=1C(=CC(=C(CN2[C@@H](CCCC2)C(=O)O)C1)OCC=1C=NC=C(C1)C#N)OCC=1C(=C(C=CC1)C1=C(C(=CC=C1)OCCCN1C[C@@H](O[C@@H](C1)C)C)C)C
5--3050	BMS Patent 5: WO2017066227A1	ACTIVE	ClC=1C(=CC(=C(CN2[C@@H](CCCC2)C(=O)O)C1)OCC=1C=NC=C(C1)C#N)OCC=1C(=C(C=CC1)C1=C(C(=CC=C1)OCCCN1C(COCC1)CO)C)C
5--3051	BMS Patent 5: WO2017066227A1	ACTIVE	[C@H]12COC[C@H](CC1)N2CCCOC=2C(=C(C=CC2)C2=C(C(=CC=C2)COC2=CC(=C(CN1[C@@H](CCCC1)C(=O)O)C=C2Cl)OCC=2C=NC=C(C2)C#N)C)C
5--3053	BMS Patent 5: WO2017066227A1	ACTIVE	OC(=O)C(F)(F)F.OC(=O)C(F)(F)F.COC(=O)[C@H]1N(CCCC1)CC1=C(C=C(C(=C1)Cl)OCC=1C(=C(C=CC1)C1=C(C(=CC=C1)OCCCN1CCOCC1)C)C)OCC1=CC(=CC=C1)C#N
5--3054	BMS Patent 5: WO2017066227A1	ACTIVE	ClC=1C(=CC(=C(CN2[C@@H](CCCC2)C(=O)O)C1)OCC1=CC(=CC=C1)C#N)OCC=1C(=C(C=CC1)C1=C(C(=CC=C1)OCCCN1CCOCC1)C)C
5--3055	BMS Patent 5: WO2017066227A1	ACTIVE	[C@H]12COC[C@H](CC1)N2CCCOC=2C(=C(C=CC2)C2=C(C(=CC=C2)COC2=CC(=C(CN1[C@@H](CCCC1)C(=O)O)C=C2Cl)OCC2=CC(=CC=C2)C#N)C)C
5--3056	BMS Patent 5: WO2017066227A1	ACTIVE	ClC=1C(=CC(=C(CN2[C@@H](CCCC2)C(=O)O)C1)OCC=1C=NC=C(C1)C#N)OCC=1C(=C(C=CC1)C1=C(C(=CC=C1)OCCCN1CC(OCC1)C1=CC=CC=C1)C)C
5--3057	BMS Patent 5: WO2017066227A1	ACTIVE	ClC=1C(=CC(=C(CN2[C@@H](CCCC2)C(=O)O)C1)OCC=1C=NC=C(C1)C#N)OCC=1C(=C(C=CC1)C1=C(C(=CC=C1)OCCCN1C[C@@H](CC1)F)C)C
5--3058	BMS Patent 5: WO2017066227A1	ACTIVE	ClC=1C(=CC(=C(CN2[C@@H](CCCC2)C(=O)O)C1)OCC=1C=NC=C(C1)C#N)OCC=1C(=C(C=CC1)C1=C(C(=CC=C1)OCCCN1CC(OCC1)C(F)(F)F)C)C
5--3059	BMS Patent 5: WO2017066227A1	ACTIVE	ClC=1C(=CC(=C(CN2[C@@H](CCCC2)C(=O)O)C1)OCC=1C=NC=C(C1)C#N)OCC=1C(=C(C=CC1)C1=C(C(=CC=C1)C(=O)N1CCN(CC1)C)C)C
5--3060	BMS Patent 5: WO2017066227A1	ACTIVE	ClC=1C(=CC(=C(CN2[C@@H](CCCC2)C(=O)O)C1)OCC=1C=NC=C(C1)C#N)OCC=1C(=C(C=CC1)C1=C(C(=CC=C1)C(NCCN1C[C@@H](CC1)O)=O)C)C
5--3062	BMS Patent 5: WO2017066227A1	ACTIVE	ClC1=CC(=C(OCC=2C=NC=C(C#N)C2)C=C1OCC=1C(=C(C=CC1)C1=CC(=CC=C1)CNCCCN(C)C)C)CNCCCN(C)C
5--3063	BMS Patent 5: WO2017066227A1	ACTIVE	O[C@H]1CN(CC1)CCCOC=1C=C(C=C(C1)OCCCN1C[C@@H](CC1)O)C1=C(C(=CC=C1)COC=1C(=CC(=C(OCC=2C=NC=C(C#N)C2)C1)CO)Cl)C
5--3064	BMS Patent 5: WO2017066227A1	ACTIVE	O[C@H]1CN(CC1)CCCOC=1C=C(C=C(C1)OCCCN1C[C@@H](CC1)O)C1=C(C(=CC=C1)COC1=CC(=C(CN[C@](C(=O)O)(CO)C)C=C1Cl)OCC=1C=NC=C(C1)C#N)C
5--3065	BMS Patent 5: WO2017066227A1	ACTIVE	O[C@H]1CN(CC1)CCCOC=1C=C(C=C(C1)OCCCN1C[C@@H](CC1)O)C1=C(C(=CC=C1)COC1=CC(=C(CN[C@H](C(=O)O)CO)C=C1Cl)OCC=1C=NC=C(C1)C#N)C
5--3066	BMS Patent 5: WO2017066227A1	ACTIVE	ClC=1C(=CC(=C(CN[C@H](C(=O)OCC)CO)C1)OCC=1C=NC=C(C1)C#N)OCC=1C(=C(C=CC1)C1=C(C(=CC=C1)OCCCN1C[C@@H](CC1)O)C)C
5--3067	BMS Patent 5: WO2017066227A1	ACTIVE	ClC=1C(=CC(=C(CN2[C@@H](CCCC2)C(=O)OC)C1)OCC=1C=NC=C(C1)C#N)OCC=1C(=C(C=CC1)C1=C(C(=CC=C1)OCCCN1C[C@@H](CC1)O)C)C
5--3068	BMS Patent 5: WO2017066227A1	ACTIVE	ClC=1C(=CC(=C(CN2C(CCCC2)(C(=O)O)C)C1)OCC=1C=NC=C(C1)C#N)OCC=1C(=C(C=CC1)C1=C(C(=CC=C1)OCCCN1C[C@@H](CC1)O)C)C
5--3069	BMS Patent 5: WO2017066227A1	ACTIVE	ClC=1C(=CC(=C(CN2C(CCCC2)(C(=O)OC)C)C1)OCC=1C=NC=C(C1)C#N)OCC=1C(=C(C=CC1)C1=C(C(=CC=C1)OCCCN1C[C@@H](CC1)O)C)C
5--3070	BMS Patent 5: WO2017066227A1	ACTIVE	ClC=1C(=CC(=C(CN2C(CCCC2)(C(=O)OC)C)C1)OCC=1C=NC=C(C1)C#N)OCC=1C(=C(C=CC1)C1=C(C(=CC=C1)OCCCN1C[C@@H](CC1)O)Cl)C
5--3072	BMS Patent 5: WO2017066227A1	ACTIVE	ClC=1C=C(CN2[C@@H](CCCC2)C(=O)O)C=CC1OCC=1C(=C(C=CC1)C1=C(C(=CC=C1)OCCCN1C[C@@H](CC1)O)C)C
5--4001	BMS Patent 5: WO2017066227A1	ACTIVE	N1(CC1)C(=O)C=1C(=C(C=CC1)C1=C(C(=CC=C1)COC1=CC(=C(CN2[C@@H](CCCC2)C(=O)O)C=C1Cl)OCC=1C=NC=C(C1)C#N)C)C
5--4002	BMS Patent 5: WO2017066227A1	ACTIVE	ClC=1C(=CC(=C(CN2[C@@H](CCCC2)C(=O)O)C1)OCC=1C=NC=C(C1)C#N)OCC=1C(=C(C=CC1)C1=C(C(=CC=C1)C(NCCN1CCCC1)=O)C)C
5--4003	BMS Patent 5: WO2017066227A1	ACTIVE	ClC1=C(OCC=2C(=C(C=CC2)C2=C(C(=CC=C2)C(=O)NCCN2CCCC2)C)C)C=C(C(=C1)CNC(CO)CO)OCC=1C=NC=C(C1)C#N
5--4004	BMS Patent 5: WO2017066227A1	ACTIVE	ClC=1C(=CC(=C(CN2[C@@H](CCCC2)C(=O)O)C1)OCC=1C=NC=C(C1)C#N)OCC=1C(=C(C=CC1)C1=C(C(=CC=C1)C(NCCN1CCS(CC1)(=O)=O)=O)C)C
5--4005	BMS Patent 5: WO2017066227A1	ACTIVE	ClC1=C(OCC=2C(=C(C=CC2)C2=C(C(=CC=C2)C(=O)NCCN2CCS(CC2)(=O)=O)C)C)C=C(C(=C1)CNC(CO)CO)OCC=1C=NC=C(C1)C#N
5--4006	BMS Patent 5: WO2017066227A1	ACTIVE	ClC=1C(=CC(=C(CN2[C@@H](CCCC2)C(=O)O)C1)OCC=1C=NC=C(C1)C#N)OCC=1C(=C(C=CC1)C1=C(C(=CC=C1)C(NCC)=O)C)C
5--4007	BMS Patent 5: WO2017066227A1	ACTIVE	ClC=1C(=CC(=C(CN2[C@@H](CCC2)C(=O)O)C1)OCC=1C=NC=C(C1)C#N)OCC=1C(=C(C=CC1)C1=C(C(=CC=C1)C(NCC)=O)C)C
5--4008	BMS Patent 5: WO2017066227A1	ACTIVE	ClC=1C(=CC(=C(CN2[C@@H](C[C@H](C2)O)C(=O)O)C1)OCC=1C=NC=C(C1)C#N)OCC=1C(=C(C=CC1)C1=C(C(=CC=C1)C(NCC)=O)C)C
5--4009	BMS Patent 5: WO2017066227A1	ACTIVE	ClC1=C(OCC=2C(=C(C=CC2)C2=C(C(=CC=C2)C(=O)NCC)C)C)C=C(C(=C1)CNC(CO)CO)OCC=1C=NC=C(C1)C#N
5--4010	BMS Patent 5: WO2017066227A1	ACTIVE	ClC1=C(OCC=2C(=C(C=CC2)C2=C(C(=CC=C2)C(=O)NCC)C)C)C=C(C(=C1)CNC(CO)(CO)C)OCC=1C=NC=C(C1)C#N
5--4011	BMS Patent 5: WO2017066227A1	ACTIVE	ClC=1C(=CC(=C(CN2[C@@H](CCCC2)C(=O)O)C1)OCC=1C=NC=C(C1)C#N)OCC=1C(=C(C=CC1)C1=C(C(=CC=C1)C(NC)=O)C)C
5--4012	BMS Patent 5: WO2017066227A1	ACTIVE	ClC=1C(=CC(=C(CN2[C@@H](CCC2)C(=O)O)C1)OCC=1C=NC=C(C1)C#N)OCC=1C(=C(C=CC1)C1=C(C(=CC=C1)C(NC)=O)C)C
5--4013	BMS Patent 5: WO2017066227A1	ACTIVE	ClC=1C(=CC(=C(CN2[C@@H](C[C@H](C2)O)C(=O)O)C1)OCC=1C=NC=C(C1)C#N)OCC=1C(=C(C=CC1)C1=C(C(=CC=C1)C(NC)=O)C)C
5--4014	BMS Patent 5: WO2017066227A1	ACTIVE	ClC=1C(=CC(=C(CN2[C@@H](C[C@@H](C2)O)C(=O)O)C1)OCC=1C=NC=C(C1)C#N)OCC=1C(=C(C=CC1)C1=C(C(=CC=C1)C(NC)=O)C)C
5--4015	BMS Patent 5: WO2017066227A1	ACTIVE	ClC1=C(OCC=2C(=C(C=CC2)C2=C(C(=CC=C2)C(=O)NC)C)C)C=C(C(=C1)CNC(CO)CO)OCC=1C=NC=C(C1)C#N
5--4016	BMS Patent 5: WO2017066227A1	ACTIVE	ClC1=C(OCC=2C(=C(C=CC2)C2=C(C(=CC=C2)C(=O)NC)C)C)C=C(C(=C1)CNC(CO)(CO)C)OCC=1C=NC=C(C1)C#N
5--4017	BMS Patent 5: WO2017066227A1	ACTIVE	ClC=1C(=CC(=C(CN2[C@@H](CCCC2)C(=O)O)C1)OCC1=CC(=CC(=C1)F)F)OCC=1C(=C(C=CC1)C1=C(C(=CC=C1)C(NCC)=O)C)C
5--4018	BMS Patent 5: WO2017066227A1	ACTIVE	ClC=1C(=CC(=C(CN2[C@@H](CCC2)C(=O)O)C1)OCC1=CC(=CC(=C1)F)F)OCC=1C(=C(C=CC1)C1=C(C(=CC=C1)C(NCC)=O)C)C
5--4019	BMS Patent 5: WO2017066227A1	ACTIVE	ClC=1C(=CC(=C(CN2[C@@H](C[C@H](C2)O)C(=O)O)C1)OCC1=CC(=CC(=C1)F)F)OCC=1C(=C(C=CC1)C1=C(C(=CC=C1)C(NCC)=O)C)C
5--4020	BMS Patent 5: WO2017066227A1	ACTIVE	ClC=1C(=CC(=C(CN2[C@@H](COCC2)C(=O)O)C1)OCC1=CC(=CC(=C1)F)F)OCC=1C(=C(C=CC1)C1=C(C(=CC=C1)C(NCC)=O)C)C
5--4021	BMS Patent 5: WO2017066227A1	ACTIVE	ClC1=C(OCC=2C(=C(C=CC2)C2=C(C(=CC=C2)C(=O)NCC)C)C)C=C(C(=C1)CNC(CO)CO)OCC1=CC(=CC(=C1)F)F
5--4022	BMS Patent 5: WO2017066227A1	ACTIVE	ClC1=C(OCC=2C(=C(C=CC2)C2=C(C(=CC=C2)C(=O)NCC)C)C)C=C(C(=C1)CNC(CO)(CO)C)OCC1=CC(=CC(=C1)F)F
5--4023	BMS Patent 5: WO2017066227A1	ACTIVE	ClC=1C(=CC(=C(CN2[C@@H](CCCC2)C(=O)O)C1)OCC1=CC(=CC(=C1)F)F)OCC=1C(=C(C=CC1)C1=C(C(=CC=C1)C(NC)=O)C)C
5--4024	BMS Patent 5: WO2017066227A1	ACTIVE	ClC=1C(=CC(=C(CN2[C@@H](CCC2)C(=O)O)C1)OCC1=CC(=CC(=C1)F)F)OCC=1C(=C(C=CC1)C1=C(C(=CC=C1)C(NC)=O)C)C
5--4025	BMS Patent 5: WO2017066227A1	ACTIVE	ClC=1C(=CC(=C(CN2[C@@H](C[C@H](C2)O)C(=O)O)C1)OCC1=CC(=CC(=C1)F)F)OCC=1C(=C(C=CC1)C1=C(C(=CC=C1)C(NC)=O)C)C
5--4026	BMS Patent 5: WO2017066227A1	ACTIVE	ClC=1C(=CC(=C(CN2[C@@H](C[C@@H](C2)O)C(=O)O)C1)OCC1=CC(=CC(=C1)F)F)OCC=1C(=C(C=CC1)C1=C(C(=CC=C1)C(NC)=O)C)C
5--4027	BMS Patent 5: WO2017066227A1	ACTIVE	ClC=1C(=CC(=C(CN2[C@@H](COCC2)C(=O)O)C1)OCC1=CC(=CC(=C1)F)F)OCC=1C(=C(C=CC1)C1=C(C(=CC=C1)C(NC)=O)C)C
5--4028	BMS Patent 5: WO2017066227A1	ACTIVE	ClC1=C(OCC=2C(=C(C=CC2)C2=C(C(=CC=C2)C(=O)NC)C)C)C=C(C(=C1)C=O)OCC1=CC(=CC(=C1)F)F
5--4029	BMS Patent 5: WO2017066227A1	ACTIVE	ClC1=C(OCC=2C(=C(C=CC2)C2=C(C(=CC=C2)C(=O)NC)C)C)C=C(C(=C1)CNC(CO)(CO)C)OCC1=CC(=CC(=C1)F)F
5--4030	BMS Patent 5: WO2017066227A1	ACTIVE	ClC=1C(=CC(=C(CN2[C@@H](CCCC2)C(=O)O)C1)OCC=1C=NC=C(C1)C#N)OCC=1C(=C(C=CC1)C1=C(C(=CC=C1)C(N(C)C)=O)C)C
5--4031	BMS Patent 5: WO2017066227A1	ACTIVE	ClC=1C(=CC(=C(CN2[C@@H](CCC2)C(=O)O)C1)OCC=1C=NC=C(C1)C#N)OCC=1C(=C(C=CC1)C1=C(C(=CC=C1)C(N(C)C)=O)C)C
5--4032	BMS Patent 5: WO2017066227A1	ACTIVE	ClC=1C(=CC(=C(CN2[C@@H](C[C@H](C2)O)C(=O)O)C1)OCC=1C=NC=C(C1)C#N)OCC=1C(=C(C=CC1)C1=C(C(=CC=C1)C(N(C)C)=O)C)C
5--4033	BMS Patent 5: WO2017066227A1	ACTIVE	ClC=1C(=CC(=C(CN2[C@@H](C[C@@H](C2)O)C(=O)O)C1)OCC=1C=NC=C(C1)C#N)OCC=1C(=C(C=CC1)C1=C(C(=CC=C1)C(N(C)C)=O)C)C
5--4034	BMS Patent 5: WO2017066227A1	ACTIVE	ClC1=C(OCC=2C(=C(C=CC2)C2=C(C(=CC=C2)C(=O)N(C)C)C)C)C=C(C(=C1)CNC(CO)CO)OCC=1C=NC=C(C1)C#N
5--4035	BMS Patent 5: WO2017066227A1	ACTIVE	ClC1=C(OCC=2C(=C(C=CC2)C2=C(C(=CC=C2)C(=O)N(C)C)C)C)C=C(C(=C1)CNC(CO)(CO)C)OCC=1C=NC=C(C1)C#N
5--4036	BMS Patent 5: WO2017066227A1	ACTIVE	ClC=1C(=CC(=C(CN2[C@@H](COCC2)C(=O)O)C1)OCC=1C=NC=C(C1)C#N)OCC=1C(=C(C=CC1)C1=C(C(=CC=C1)C(N(C)C)=O)C)C
5--4037	BMS Patent 5: WO2017066227A1	ACTIVE	ClC=1C(=CC(=C(CN2[C@@H](CCCC2)C(=O)O)C1)OCC=1C=NC=C(C1)C#N)OCC=1C(=C(C=CC1)C1=C(C(=CC=C1)C(=O)N1CCCC1)C)C
5--4038	BMS Patent 5: WO2017066227A1	ACTIVE	ClC1=CC(=C(OCC=2C=NC=C(C#N)C2)C=C1OCC=1C(=C(C=CC1)C1=C(C(=CC=C1)C(=O)N1CCCC1)C)C)CNC(CO)CO
5--4039	BMS Patent 5: WO2017066227A1	ACTIVE	ClC1=CC(=C(OCC=2C=NC=C(C#N)C2)C=C1OCC=1C(=C(C=CC1)C1=C(C(=CC=C1)C(=O)N1CCCC1)C)C)CNC(CO)(CO)C
5--4040	BMS Patent 5: WO2017066227A1	ACTIVE	ClC=1C(=CC(=C(CN2[C@@H](CCCC2)C(=O)O)C1)OCC=1C=NC=C(C1)C#N)OCC=1C(=C(C=CC1)C1=C(C(=CC=C1)C(N(CC)CC)=O)C)C
5--4041	BMS Patent 5: WO2017066227A1	ACTIVE	ClC=1C(=CC(=C(CN2[C@@H](CCC2)C(=O)O)C1)OCC=1C=NC=C(C1)C#N)OCC=1C(=C(C=CC1)C1=C(C(=CC=C1)C(N(CC)CC)=O)C)C
5--4042	BMS Patent 5: WO2017066227A1	ACTIVE	ClC=1C(=CC(=C(CN2[C@@H](C[C@H](C2)O)C(=O)O)C1)OCC=1C=NC=C(C1)C#N)OCC=1C(=C(C=CC1)C1=C(C(=CC=C1)C(N(CC)CC)=O)C)C
5--4043	BMS Patent 5: WO2017066227A1	ACTIVE	ClC=1C(=CC(=C(CN2[C@@H](C[C@@H](C2)O)C(=O)O)C1)OCC=1C=NC=C(C1)C#N)OCC=1C(=C(C=CC1)C1=C(C(=CC=C1)C(N(CC)CC)=O)C)C
5--4044	BMS Patent 5: WO2017066227A1	ACTIVE	ClC1=C(OCC=2C(=C(C=CC2)C2=C(C(=CC=C2)C(=O)N(CC)CC)C)C)C=C(C(=C1)CNC(CO)CO)OCC=1C=NC=C(C1)C#N
5--4045	BMS Patent 5: WO2017066227A1	ACTIVE	ClC1=C(OCC=2C(=C(C=CC2)C2=C(C(=CC=C2)C(=O)N(CC)CC)C)C)C=C(C(=C1)CNC(CO)(CO)C)OCC=1C=NC=C(C1)C#N
5--4046	BMS Patent 5: WO2017066227A1	ACTIVE	ClC=1C(=CC(=C(CN2[C@@H](COCC2)C(=O)O)C1)OCC=1C=NC=C(C1)C#N)OCC=1C(=C(C=CC1)C1=C(C(=CC=C1)C(N(CC)CC)=O)C)C
5--4048	BMS Patent 5: WO2017066227A1	ACTIVE	ClC=1C(=CC(=C(CN2[C@@H](CCCC2)C(=O)O)C1)OCC=1C=NC=C(C1)C#N)OCC=1C(=C(C=CC1)C1=C(C(=CC=C1)C(=O)N1CCOCC1)C)C
5--4049	BMS Patent 5: WO2017066227A1	ACTIVE	ClC=1C(=CC(=C(CN2[C@@H](CCC2)C(=O)O)C1)OCC=1C=NC=C(C1)C#N)OCC=1C(=C(C=CC1)C1=C(C(=CC=C1)C(=O)N1CCOCC1)C)C
5--4050	BMS Patent 5: WO2017066227A1	ACTIVE	ClC=1C(=CC(=C(CN2[C@@H](C[C@H](C2)O)C(=O)O)C1)OCC=1C=NC=C(C1)C#N)OCC=1C(=C(C=CC1)C1=C(C(=CC=C1)C(=O)N1CCOCC1)C)C
5--4051	BMS Patent 5: WO2017066227A1	ACTIVE	ClC=1C(=CC(=C(CN2[C@@H](C[C@@H](C2)O)C(=O)O)C1)OCC=1C=NC=C(C1)C#N)OCC=1C(=C(C=CC1)C1=C(C(=CC=C1)C(=O)N1CCOCC1)C)C
5--4052	BMS Patent 5: WO2017066227A1	ACTIVE	ClC1=CC(=C(OCC=2C=NC=C(C#N)C2)C=C1OCC=1C(=C(C=CC1)C1=C(C(=CC=C1)C(=O)N1CCOCC1)C)C)CNC(CO)CO
5--4053	BMS Patent 5: WO2017066227A1	ACTIVE	ClC1=CC(=C(OCC=2C=NC=C(C#N)C2)C=C1OCC=1C(=C(C=CC1)C1=C(C(=CC=C1)C(=O)N1CCOCC1)C)C)CNC(CO)(CO)C
5--4054	BMS Patent 5: WO2017066227A1	ACTIVE	ClC=1C(=CC(=C(CN2[C@@H](COCC2)C(=O)O)C1)OCC=1C=NC=C(C1)C#N)OCC=1C(=C(C=CC1)C1=C(C(=CC=C1)C(=O)N1CCOCC1)C)C
5--4055	BMS Patent 5: WO2017066227A1	ACTIVE	ClC=1C(=CC(=C(CN[C@@H](CO)C(=O)O)C1)OCC=1C=NC=C(C1)C#N)OCC=1C(=C(C=CC1)C1=C(C(=CC=C1)C(=O)N1CCOCC1)C)C
5--4056	BMS Patent 5: WO2017066227A1	ACTIVE	C(C)(C)(C)OC(=O)NC[C@@H](C(=O)O)NCC1=C(C=C(C(=C1)Cl)OCC=1C(=C(C=CC1)C1=C(C(=CC=C1)C(=O)N1CCOCC1)C)C)OCC=1C=NC=C(C1)C#N
5--4058	BMS Patent 5: WO2017066227A1	ACTIVE	ClC1=CC(=C(OCC=2C=NC=C(C#N)C2)C=C1OCC=1C(=C(C=CC1)C1=C(C(=CC=C1)C(=O)N1CCOCC1)C)C)CNC(CO)(CO)CO
5--4059	BMS Patent 5: WO2017066227A1	ACTIVE	NC[C@@H](C(=O)O)NCC1=C(C=C(C(=C1)Cl)OCC=1C(=C(C=CC1)C1=C(C(=CC=C1)C(=O)N1CCOCC1)C)C)OCC=1C=NC=C(C1)C#N
5--4060	BMS Patent 5: WO2017066227A1	ACTIVE	ClC=1C(=CC(=C(CN2[C@@H](CNCC2)C(=O)O)C1)OCC=1C=NC=C(C1)C#N)OCC=1C(=C(C=CC1)C1=C(C(=CC=C1)C(=O)N1CCOCC1)C)C
5--4061	BMS Patent 5: WO2017066227A1	ACTIVE	ClC=1C(=CC(=C(CN2[C@@H](CCCC2)C(=O)O)C1)OCC=1C=NC=C(C1)C#N)OCC=1C(=C(C=CC1)C1=C(C(=CC=C1)CCCCN1C[C@@H](CC1)O)C)C
5--4062	BMS Patent 5: WO2017066227A1	ACTIVE	ClC=1C(=CC(=C(CN2[C@@H](C[C@H](C2)O)C(=O)O)C1)OCC=1C=NC=C(C1)C#N)OCC=1C(=C(C=CC1)C1=C(C(=CC=C1)CCCCN1C[C@@H](CC1)O)C)C
5--4063	BMS Patent 5: WO2017066227A1	ACTIVE	ClC=1C(=CC(=C(CN2[C@@H](C[C@@H](C2)O)C(=O)O)C1)OCC=1C=NC=C(C1)C#N)OCC=1C(=C(C=CC1)C1=C(C(=CC=C1)CCCCN1C[C@@H](CC1)O)C)C
5--4064	BMS Patent 5: WO2017066227A1	ACTIVE	ClC1=CC(=C(OCC=2C=NC=C(C#N)C2)C=C1OCC=1C(=C(C=CC1)C1=C(C(=CC=C1)CCCCN1C[C@@H](CC1)O)C)C)CNC(CO)CO
5--4065	BMS Patent 5: WO2017066227A1	ACTIVE	ClC1=CC(=C(OCC=2C=NC=C(C#N)C2)C=C1OCC=1C(=C(C=CC1)C1=C(C(=CC=C1)CCCCN1C[C@@H](CC1)O)C)C)CNC(CO)(CO)C
5--4066	BMS Patent 5: WO2017066227A1	ACTIVE	ClC1=CC(=C(OCC=2C=NC=C(C#N)C2)C=C1OCC=1C(=C(C=CC1)C1=C(C(=CC=C1)CCCCN1C[C@@H](CC1)O)C)C)CNC(CO)(CO)CO
5--4067	BMS Patent 5: WO2017066227A1	ACTIVE	C(C)(C)(C)OC(=O)NC[C@@H](C(=O)O)NCC1=C(C=C(C(=C1)Cl)OCC=1C(=C(C=CC1)C1=C(C(=CC=C1)CCCCN1C[C@@H](CC1)O)C)C)OCC=1C=NC=C(C1)C#N
5--4068	BMS Patent 5: WO2017066227A1	ACTIVE	C(C)(C)(C)OC(=O)N1C[C@H](N(CC1)CC1=C(C=C(C(=C1)Cl)OCC=1C(=C(C=CC1)C1=C(C(=CC=C1)CCCCN1C[C@@H](CC1)O)C)C)OCC=1C=NC=C(C1)C#N)C(=O)O
5--4069	BMS Patent 5: WO2017066227A1	ACTIVE	NC[C@@H](C(=O)O)NCC1=C(C=C(C(=C1)Cl)OCC=1C(=C(C=CC1)C1=C(C(=CC=C1)CCCCN1C[C@@H](CC1)O)C)C)OCC=1C=NC=C(C1)C#N
5--4070	BMS Patent 5: WO2017066227A1	ACTIVE	ClC=1C(=CC(=C(CN2[C@@H](CNCC2)C(=O)O)C1)OCC=1C=NC=C(C1)C#N)OCC=1C(=C(C=CC1)C1=C(C(=CC=C1)CCCCN1C[C@@H](CC1)O)C)C
5--4079	BMS Patent 5: WO2017066227A1	ACTIVE	ClC=1C(=CC(=C(CN2[C@@H](CCCC2)C(=O)O)C1)OCC=1C=NC=C(C1)C#N)OCC=1C(=C(C=CC1)C1=C(C(=CC=C1)CN(C)CCN1CCS(CC1)(=O)=O)C)C
5--4080	BMS Patent 5: WO2017066227A1	ACTIVE	ClC1=CC(=C(OCC=2C=NC=C(C#N)C2)C=C1OCC=1C(=C(C=CC1)C1=C(C(=CC=C1)CN(C)CCN1CCS(CC1)(=O)=O)C)C)CNC(CO)CO
5--4081	BMS Patent 5: WO2017066227A1	ACTIVE	ClC=1C(=CC(=C(CN[C@](C(=O)O)(CO)C)C1)OCC=1C=NC=C(C1)C#N)OCC=1C(=C(C=CC1)C1=C(C(=CC=C1)CN(C)CCN1CCS(CC1)(=O)=O)C)C
5--4082	BMS Patent 5: WO2017066227A1	ACTIVE	ClC1=CC(=C(OCC=2C=NC=C(C#N)C2)C=C1OCC=1C(=C(C=CC1)C1=C(C(=CC=C1)CN(C)CCN1CCS(CC1)(=O)=O)C)C)CNC(CO)(CO)C
5--4083	BMS Patent 5: WO2017066227A1	ACTIVE	ClC1=CC(=C(OCC=2C=NC=C(C#N)C2)C=C1OCC=1C(=C(C=CC1)C1=C(C(=CC=C1)CN(C)CCN1CCS(CC1)(=O)=O)C)C)CNC(CO)(CO)CO
5--4084	BMS Patent 5: WO2017066227A1	ACTIVE	OCCN(CCO)CC1=C(OCC=2C=NC=C(C#N)C2)C=C(C(=C1)Cl)OCC=1C(=C(C=CC1)C1=C(C(=CC=C1)CN(C)CCN1CCS(CC1)(=O)=O)C)C
5--4085	BMS Patent 5: WO2017066227A1	ACTIVE	ClC1=CC(=C(OCC=2C=NC=C(C#N)C2)C=C1OCC=1C(=C(C=CC1)C1=C(C(=CC=C1)CN(C)CCN1CCS(CC1)(=O)=O)C)C)CN(CCCO)CCO
5--4086	BMS Patent 5: WO2017066227A1	ACTIVE	C(#N)C=1C=C(C=NC1)COC1=C(CN2[C@@H](CCCC2)C(=O)O)C(=CC(=C1)OCC=1C(=C(C=CC1)C1=C(C(=CC=C1)OCCCN1C[C@@H](CC1)O)C)C)C
5--4087	BMS Patent 5: WO2017066227A1	ACTIVE	OCC(CO)NCC1=C(OCC=2C=NC=C(C#N)C2)C=C(C=C1C)OCC=1C(=C(C=CC1)C1=C(C(=CC=C1)OCCCN1C[C@@H](CC1)O)C)C
5--4088	BMS Patent 5: WO2017066227A1	ACTIVE	OCC(CO)(C)NCC1=C(OCC=2C=NC=C(C#N)C2)C=C(C=C1C)OCC=1C(=C(C=CC1)C1=C(C(=CC=C1)OCCCN1C[C@@H](CC1)O)C)C
5--4089	BMS Patent 5: WO2017066227A1	ACTIVE	OCC(CO)(CO)NCC1=C(OCC=2C=NC=C(C#N)C2)C=C(C=C1C)OCC=1C(=C(C=CC1)C1=C(C(=CC=C1)OCCCN1C[C@@H](CC1)O)C)C
5--4090	BMS Patent 5: WO2017066227A1	ACTIVE	OCCN(CCO)CC1=C(OCC=2C=NC=C(C#N)C2)C=C(C=C1C)OCC=1C(=C(C=CC1)C1=C(C(=CC=C1)OCCCN1C[C@@H](CC1)O)C)C
5--4091	BMS Patent 5: WO2017066227A1	ACTIVE	C(#N)C=1C=C(C=NC1)COC1=C(CN[C@](C(=O)O)(CO)C)C(=CC(=C1)OCC=1C(=C(C=CC1)C1=C(C(=CC=C1)OCCCN1C[C@@H](CC1)O)C)C)C
5--4100	BMS Patent 5: WO2017066227A1	ACTIVE	ClC=1C(=C(CN([C@](C(=O)O)(CO)C)C)C(=CC1OCC=1C(=C(C=CC1)C1=C(C(=CC=C1)OCCCN1C[C@@H](CC1)O)C)C)OCC=1C=NC=C(C1)C#N)C
5--4101	BMS Patent 5: WO2017066227A1	ACTIVE	ClC=1C(=C(CN2[C@@H](CCCC2)C(=O)O)C(=CC1OCC=1C(=C(C=CC1)C1=C(C(=CC=C1)OCCCN1C[C@@H](CC1)O)C)C)OCC=1C=NC=C(C1)C#N)C
5--4102	BMS Patent 5: WO2017066227A1	ACTIVE	ClC1=C(C(=C(OCC=2C=NC=C(C#N)C2)C=C1OCC=1C(=C(C=CC1)C1=C(C(=CC=C1)OCCCN1C[C@@H](CC1)O)C)C)CNC(CO)CO)C
5--4103	BMS Patent 5: WO2017066227A1	ACTIVE	ClC1=C(C(=C(OCC=2C=NC=C(C#N)C2)C=C1OCC=1C(=C(C=CC1)C1=C(C(=CC=C1)OCCCN1C[C@@H](CC1)O)C)C)CNC(CO)(CO)C)C
5--4104	BMS Patent 5: WO2017066227A1	ACTIVE	ClC1=C(C(=C(OCC=2C=NC=C(C#N)C2)C=C1OCC=1C(=C(C=CC1)C1=C(C(=CC=C1)OCCCN1C[C@@H](CC1)O)C)C)CNC(CO)(CO)CO)C
5--4105	BMS Patent 5: WO2017066227A1	ACTIVE	OCCN(CCO)CC1=C(OCC=2C=NC=C(C#N)C2)C=C(C(=C1C)Cl)OCC=1C(=C(C=CC1)C1=C(C(=CC=C1)OCCCN1C[C@@H](CC1)O)C)C
5--4106	BMS Patent 5: WO2017066227A1	ACTIVE	ClC=1C(=C(CN[C@](C(=O)O)(CO)C)C(=CC1OCC=1C(=C(C=CC1)C1=C(C(=CC=C1)OCCCN1C[C@@H](CC1)O)C)C)OCC=1C=NC=C(C1)C#N)C
5--4107	BMS Patent 5: WO2017066227A1	ACTIVE	ClC1=C(C(=C(OCC=2C=NC=C(C#N)C2)C=C1OCC=1C(=C(C=CC1)C1=C(C(=CC=C1)OCCCN1C[C@@H](CC1)O)C)C)CN(C)C(CO)(CO)C)C
5--4108	BMS Patent 5: WO2017066227A1	ACTIVE	ClC=1C(=CC(=C(CN([C@](C(=O)O)(CO)C)C)C1)OCC=1C=NC=C(C1)C#N)OCC=1C(=C(C=CC1)C1=C(C(=CC=C1)OCCCN1C[C@@H](CC1)O)C)C
5--4109	BMS Patent 5: WO2017066227A1	ACTIVE	ClC=1C(=CC(=C(CN([C@](C(=O)O)(CO)C)CC)C1)OCC=1C=NC=C(C1)C#N)OCC=1C(=C(C=CC1)C1=C(C(=CC=C1)OCCCN1C[C@@H](CC1)O)C)C
5--4110	BMS Patent 5: WO2017066227A1	ACTIVE	ClC=1C(=CC(=C(CNC2(CC2)C(=O)O)C1)OCC=1C=NC=C(C1)C#N)OCC=1C(=C(C=CC1)C1=C(C(=CC=C1)OCCCN1C[C@@H](CC1)O)C)C
5--4111	BMS Patent 5: WO2017066227A1	ACTIVE	ClC=1C(=CC(=C(CN([C@](C(=O)O)(CO)C)CCO)C1)OCC=1C=NC=C(C1)C#N)OCC=1C(=C(C=CC1)C1=C(C(=CC=C1)OCCCN1C[C@@H](CC1)O)C)C
5--4112	BMS Patent 5: WO2017066227A1	ACTIVE	ClC=1C(=CC(=C(CN2[C@@H](CCCC2)C(=O)O)C1)OCC=1C=NC=C(C1)C#N)OCC=1C(=C(C=CC1)C1=C(C(=CC=C1)OCCCN1CC(CC1)(F)F)C)C
5--4113	BMS Patent 5: WO2017066227A1	ACTIVE	ClC1=CC(=C(OCC=2C=NC=C(C#N)C2)C=C1OCC=1C(=C(C=CC1)C1=C(C(=CC=C1)OCCCN1CC(CC1)(F)F)C)C)CN(CCCO)CCO
5--4114	BMS Patent 5: WO2017066227A1	ACTIVE	ClC1=CC(=C(OCC=2C=NC=C(C#N)C2)C=C1OCC=1C(=C(C=CC1)C1=C(C(=CC=C1)OCCCN1CC(CC1)(F)F)C)C)CN(C)C(CO)(CO)C
5--4115	BMS Patent 5: WO2017066227A1	ACTIVE	ClC=1C(=CC(=C(CN([C@](C(=O)O)(CO)C)C)C1)OCC=1C=NC=C(C1)C#N)OCC=1C(=C(C=CC1)C1=C(C(=CC=C1)OCCCN1CC(CC1)(F)F)C)C
5--4116	BMS Patent 5: WO2017066227A1	ACTIVE	ClC1=CC(=C(OCC=2C=NC=C(C#N)C2)C=C1OCC=1C(=C(C=CC1)C1=C(C(=CC=C1)OCCCN1CC(CC1)(F)F)C)C)CNC(CO)CO
5--4117	BMS Patent 5: WO2017066227A1	ACTIVE	ClC1=CC(=C(OCC=2C=NC=C(C#N)C2)C=C1OCC=1C(=C(C=CC1)C1=C(C(=CC=C1)OCCCN1CC(CC1)(F)F)C)C)CNC(CO)(CO)C
5--4118	BMS Patent 5: WO2017066227A1	ACTIVE	ClC1=CC(=C(OCC=2C=NC=C(C#N)C2)C=C1OCC=1C(=C(C=CC1)C1=C(C(=CC=C1)OCCCN1CC(CC1)(F)F)C)C)CNC(CO)(CO)CO
5--4119	BMS Patent 5: WO2017066227A1	ACTIVE	ClC=1C(=CC(=C(CN[C@](C(=O)O)(CO)C)C1)OCC=1C=NC=C(C1)C#N)OCC=1C(=C(C=CC1)C1=C(C(=CC=C1)OCCCN1CC(CC1)(F)F)C)C
5--4120	BMS Patent 5: WO2017066227A1	ACTIVE	ClC1=CC(=C(OCC=2C=NC=C(C#N)C2)C=C1OCC=1C(=C(C=CC1)C1=C(C(=CC=C1)OCCCN1CC(CC1)(F)F)C)C)CN(C)C(CO)CO
5--4121	BMS Patent 5: WO2017066227A1	ACTIVE	ClC1=CC(=C(OCC=2C=NC=C(C#N)C2)C=C1OCC=1C(=C(C=CC1)C1=C(C(=CC=C1)OCCCN1CC(CC1)(F)F)C)C)CN(C)C(CO)(CO)CO
5--4122	BMS Patent 5: WO2017066227A1	ACTIVE	ClC1=CC(=C(OCC=2C=NC=C(C#N)C2)C=C1OCC=1C(=C(C=CC1)C1=C(C(=CC=C1)COCCN1C[C@@H](CC1)O)C)C)CNC(CO)CO
5--4123	BMS Patent 5: WO2017066227A1	ACTIVE	ClC=1C(=CC(=C(CN[C@](C(=O)O)(CO)C)C1)OCC=1C=NC=C(C1)C#N)OCC=1C(=C(C=CC1)C1=C(C(=CC=C1)COCCN1C[C@@H](CC1)O)C)C
5--4124	BMS Patent 5: WO2017066227A1	ACTIVE	ClC=1C(=CC(=C(CNC2(CC2)C(=O)O)C1)OCC=1C=NC=C(C1)C#N)OCC=1C(=C(C=CC1)C1=C(C(=CC=C1)COCCN1C[C@@H](CC1)O)C)C
5--4125	BMS Patent 5: WO2017066227A1	ACTIVE	ClC1=CC(=C(OCC=2C=NC=C(C#N)C2)C=C1OCC=1C(=C(C=CC1)C1=C(C(=CC=C1)COCCN1C[C@@H](CC1)O)C)C)CNC(CO)(CO)CO
5--4126	BMS Patent 5: WO2017066227A1	ACTIVE	ClC=1C(=CC(=C(CN2[C@@H](CCCC2)C(=O)O)C1)OCC=1C=NC=C(C1)C#N)OCC=1C(=C(C=CC1)C1=C(C(=CC=C1)COCCN1C[C@@H](CC1)O)C)C
5--4127	BMS Patent 5: WO2017066227A1	ACTIVE	ClC1=CC(=C(OCC=2C=NC=C(C#N)C2)C=C1OCC=1C(=C(C=CC1)C1=C(C(=CC=C1)COCCN1C[C@@H](CC1)O)C)C)CN(C)C(CO)CO
5--4128	BMS Patent 5: WO2017066227A1	ACTIVE	ClC1=CC(=C(OCC=2C=NC=C(C#N)C2)C=C1OCC=1C(=C(C=CC1)C1=C(C(=CC=C1)COCCN1C[C@@H](CC1)O)C)C)CN(C)C(CO)(CO)C
5--4129	BMS Patent 5: WO2017066227A1	ACTIVE	ClC=1C(=CC(=C(CN(C2(CC2)C(=O)O)C)C1)OCC=1C=NC=C(C1)C#N)OCC=1C(=C(C=CC1)C1=C(C(=CC=C1)COCCN1C[C@@H](CC1)O)C)C
5--4130	BMS Patent 5: WO2017066227A1	ACTIVE	ClC=1C(=CC(=C(CN([C@@H](CO)C(=O)O)C)C1)OCC=1C=NC=C(C1)C#N)OCC=1C(=C(C=CC1)C1=C(C(=CC=C1)COCCN1C[C@@H](CC1)O)C)C
5--4131	BMS Patent 5: WO2017066227A1	ACTIVE	ClC1=CC(=C(OCC=2C=NC=C(C#N)C2)C=C1OCC=1C(=C(C=CC1)C1=C(C(=CC=C1)COCCN1C[C@@H](CC1)O)C)C)CNC(CO)(CO)C
5--4132	BMS Patent 5: WO2017066227A1	ACTIVE	ClC=1C(=CC(=C(CN([C@@H](C)C(=O)O)C)C1)OCC=1C=NC=C(C1)C#N)OCC=1C(=C(C=CC1)C1=C(C(=CC=C1)OCCCN1C[C@@H](CC1)O)C)C
5--4133	BMS Patent 5: WO2017066227A1	ACTIVE	ClC=1C(=CC(=C(CN([C@H](C(=O)O)CC)C)C1)OCC=1C=NC=C(C1)C#N)OCC=1C(=C(C=CC1)C1=C(C(=CC=C1)OCCCN1C[C@@H](CC1)O)C)C
5--4134	BMS Patent 5: WO2017066227A1	ACTIVE	ClC=1C(=CC(=C(CN(C2(CC2)C(=O)O)C)C1)OCC=1C=NC=C(C1)C#N)OCC=1C(=C(C=CC1)C1=C(C(=CC=C1)OCCCN1C[C@@H](CC1)O)C)C
5--4135	BMS Patent 5: WO2017066227A1	ACTIVE	ClC=1C(=CC(=C(CN([C@@H](CCO)C(=O)O)C)C1)OCC=1C=NC=C(C1)C#N)OCC=1C(=C(C=CC1)C1=C(C(=CC=C1)OCCCN1C[C@@H](CC1)O)C)C
5--4136	BMS Patent 5: WO2017066227A1	ACTIVE	ClC=1C(=CC(=C(CN([C@@H](CO)C(=O)O)C)C1)OCC=1C=NC=C(C1)C#N)OCC=1C(=C(C=CC1)C1=C(C(=CC=C1)OCCCN1C[C@@H](CC1)O)C)C
5--4137	BMS Patent 5: WO2017066227A1	ACTIVE	ClC1=CC(=C(OCC=2C=NC=C(C#N)C2)C=C1OCC=1C(=C(C=CC1)C1=C(C(=CC=C1)OCCCN1C[C@@H](CC1)O)C)C)C(C)NC(CO)CO
5--4138	BMS Patent 5: WO2017066227A1	ACTIVE	ClC=1C(=CC(=C(C1)C(C)N1[C@@H](C[C@H](C1)O)C(=O)O)OCC=1C=NC=C(C1)C#N)OCC=1C(=C(C=CC1)C1=C(C(=CC=C1)OCCCN1C[C@@H](CC1)O)C)C
5--4139	BMS Patent 5: WO2017066227A1	ACTIVE	ClC=1C(=CC(=C(C1)C(C)N([C@@H](CO)C(=O)O)C)OCC=1C=NC=C(C1)C#N)OCC=1C(=C(C=CC1)C1=C(C(=CC=C1)OCCCN1C[C@@H](CC1)O)C)C
5--4140	BMS Patent 5: WO2017066227A1	ACTIVE	ClC1=CC(=C(OCC=2C=NC=C(C#N)C2)C=C1OCC=1C(=C(C=CC1)C1=C(C(=CC=C1)OCCCN1C[C@@H](CC1)O)C)C)C(C)N(C)C(CO)CO
5--4141	BMS Patent 5: WO2017066227A1	ACTIVE	ClC=1C(=CC(=C(C1)C(C)N[C@@H](CO)C(=O)O)OCC=1C=NC=C(C1)C#N)OCC=1C(=C(C=CC1)C1=C(C(=CC=C1)OCCCN1C[C@@H](CC1)O)C)C
5--4147	BMS Patent 5: WO2017066227A1	ACTIVE	ClC=1C(=CC(=C(CNCC(=O)O)C1)OCC=1C=NC=C(C1)C#N)OCC=1C(=C(C=CC1)C1=C(C(=CC=C1)OCCCN1C[C@@H](CC1)O)C)C
5--4148	BMS Patent 5: WO2017066227A1	ACTIVE	ClC=1C(=CC(=C(CN[C@@H]([C@H](O)C)C(=O)O)C1)OCC=1C=NC=C(C1)C#N)OCC=1C(=C(C=CC1)C1=C(C(=CC=C1)OCCCN1C[C@@H](CC1)O)C)C
5--4149	BMS Patent 5: WO2017066227A1	ACTIVE	ClC=1C(=CC(=C(CNCCC(=O)O)C1)OCC=1C=NC=C(C1)C#N)OCC=1C(=C(C=CC1)C1=C(C(=CC=C1)OCCCN1C[C@@H](CC1)O)C)C
5--4150	BMS Patent 5: WO2017066227A1	ACTIVE	ClC=1C(=CC(=C(CN[C@@H](C(C)C)C(=O)O)C1)OCC=1C=NC=C(C1)C#N)OCC=1C(=C(C=CC1)C1=C(C(=CC=C1)OCCCN1C[C@@H](CC1)O)C)C
5--4151	BMS Patent 5: WO2017066227A1	ACTIVE	ClC=1C(=CC(=C(CN[C@H](C(=O)O)CCCC)C1)OCC=1C=NC=C(C1)C#N)OCC=1C(=C(C=CC1)C1=C(C(=CC=C1)OCCCN1C[C@@H](CC1)O)C)C
5--4152	BMS Patent 5: WO2017066227A1	ACTIVE	ClC=1C(=CC(=C(CN[C@@H](CC2=CC=CC=C2)C(=O)O)C1)OCC=1C=NC=C(C1)C#N)OCC=1C(=C(C=CC1)C1=C(C(=CC=C1)OCCCN1C[C@@H](CC1)O)C)C
5--4153	BMS Patent 5: WO2017066227A1	ACTIVE	ClC=1C(=CC(=C(CN[C@@H](CC(C)C)C(=O)O)C1)OCC=1C=NC=C(C1)C#N)OCC=1C(=C(C=CC1)C1=C(C(=CC=C1)OCCCN1C[C@@H](CC1)O)C)C
5--4154	BMS Patent 5: WO2017066227A1	ACTIVE	ClC=1C(=CC(=C(CN[C@H](C(=O)O)CCC)C1)OCC=1C=NC=C(C1)C#N)OCC=1C(=C(C=CC1)C1=C(C(=CC=C1)OCCCN1C[C@@H](CC1)O)C)C
5--4155	BMS Patent 5: WO2017066227A1	ACTIVE	ClC=1C(=CC(=C(CN[C@H](C(=O)O)CC=C)C1)OCC=1C=NC=C(C1)C#N)OCC=1C(=C(C=CC1)C1=C(C(=CC=C1)OCCCN1C[C@@H](CC1)O)C)C
5--4156	BMS Patent 5: WO2017066227A1	ACTIVE	ClC=1C(=CC(=C(CN[C@H](C(=O)O)C2=CC=CC=C2)C1)OCC=1C=NC=C(C1)C#N)OCC=1C(=C(C=CC1)C1=C(C(=CC=C1)OCCCN1C[C@@H](CC1)O)C)C
5--4157	BMS Patent 5: WO2017066227A1	ACTIVE	ClC=1C(=CC(=C(CN[C@@H](CC2=CC=C(C=C2)O)C(=O)O)C1)OCC=1C=NC=C(C1)C#N)OCC=1C(=C(C=CC1)C1=C(C(=CC=C1)OCCCN1C[C@@H](CC1)O)C)C
5--4501	BMS Patent 5: WO2017066227A1	ACTIVE	ClC=1C(=CC(=C(CNC(CO)CO)C1)OCC1=CC(=CC(=C1)Cl)Cl)OCC=1C(=C(C=CC1)C1=C(C(=CC=C1)OCCCN1C[C@@H](CC1)O)C)C
5--4502	BMS Patent 5: WO2017066227A1	ACTIVE	ClC=1C(=CC(=C(CNC(CO)(CO)CO)C1)OCC1=CC(=CC(=C1)Cl)Cl)OCC=1C(=C(C=CC1)C1=C(C(=CC=C1)OCCCN1C[C@@H](CC1)O)C)C
5--4503	BMS Patent 5: WO2017066227A1	ACTIVE	ClC=1C(=CC(=C(CN2[C@@H](CCCC2)C(=O)O)C1)OCC1=CC(=CC(=C1)Cl)Cl)OCC=1C(=C(C=CC1)C1=C(C(=CC=C1)OCCCN1C[C@@H](CC1)O)C)C
5--4504	BMS Patent 5: WO2017066227A1	ACTIVE	ClC=1C(=CC(=C(CNC(CO)(CO)C)C1)OCC1=CC(=CC(=C1)Cl)Cl)OCC=1C(=C(C=CC1)C1=C(C(=CC=C1)OCCCN1C[C@@H](CC1)O)C)C
5--4505	BMS Patent 5: WO2017066227A1	ACTIVE	ClC=1C(=CC(=C(CNC(CO)CO)C1)OCC1=CC(=C(C=C1)C)C)OCC=1C(=C(C=CC1)C1=C(C(=CC=C1)OCCCN1C[C@@H](CC1)O)C)C
5--4506	BMS Patent 5: WO2017066227A1	ACTIVE	ClC=1C(=CC(=C(CNC(CO)(CO)C)C1)OCC1=CC(=C(C=C1)C)C)OCC=1C(=C(C=CC1)C1=C(C(=CC=C1)OCCCN1C[C@@H](CC1)O)C)C
5--4507	BMS Patent 5: WO2017066227A1	ACTIVE	ClC=1C(=CC(=C(CNC(CO)(CO)CO)C1)OCC1=CC(=C(C=C1)C)C)OCC=1C(=C(C=CC1)C1=C(C(=CC=C1)OCCCN1C[C@@H](CC1)O)C)C
5--4508	BMS Patent 5: WO2017066227A1	ACTIVE	ClC=1C(=CC(=C(CN2[C@@H](CCCC2)C(=O)O)C1)OCC1=CC(=C(C=C1)C)C)OCC=1C(=C(C=CC1)C1=C(C(=CC=C1)OCCCN1C[C@@H](CC1)O)C)C
5--4509	BMS Patent 5: WO2017066227A1	ACTIVE	ClC=1C(=CC(=C(CNC(CO)CO)C1)OCC1=CC(=C(C=C1)F)F)OCC=1C(=C(C=CC1)C1=C(C(=CC=C1)OCCCN1C[C@@H](CC1)O)C)C
5--4510	BMS Patent 5: WO2017066227A1	ACTIVE	ClC=1C(=CC(=C(CNC(CO)(CO)C)C1)OCC1=CC(=C(C=C1)F)F)OCC=1C(=C(C=CC1)C1=C(C(=CC=C1)OCCCN1C[C@@H](CC1)O)C)C
5--4511	BMS Patent 5: WO2017066227A1	ACTIVE	ClC=1C(=CC(=C(CNC(CO)(CO)CO)C1)OCC1=CC(=C(C=C1)F)F)OCC=1C(=C(C=CC1)C1=C(C(=CC=C1)OCCCN1C[C@@H](CC1)O)C)C
5--4512	BMS Patent 5: WO2017066227A1	ACTIVE	ClC=1C(=CC(=C(CN2[C@@H](CCCC2)C(=O)O)C1)OCC1=CC(=C(C=C1)F)F)OCC=1C(=C(C=CC1)C1=C(C(=CC=C1)OCCCN1C[C@@H](CC1)O)C)C
5--4514	BMS Patent 5: WO2017066227A1	ACTIVE	ClC=1C(=CC(=C(CNC(CO)(CO)C)C1)OCC1=C(C=CC=C1C)C)OCC=1C(=C(C=CC1)C1=C(C(=CC=C1)OCCCN1C[C@@H](CC1)O)C)C
5--4516	BMS Patent 5: WO2017066227A1	ACTIVE	ClC=1C(=CC(=C(CN2[C@@H](CCCC2)C(=O)O)C1)OCC1=C(C=CC=C1C)C)OCC=1C(=C(C=CC1)C1=C(C(=CC=C1)OCCCN1C[C@@H](CC1)O)C)C
5--4517	BMS Patent 5: WO2017066227A1	ACTIVE	ClC=1C(=CC(=C(CN2[C@@H](CCCC2)C(=O)O)C1)OC)\C=C\C=1C(=C(C=CC1)C1=C(C(=CC=C1)OCCCN1C[C@@H](CC1)O)C)C
5--4518	BMS Patent 5: WO2017066227A1	ACTIVE	ClC=1C(=CC(=C(CN2[C@@H](CCCC2)C(=O)O)C1)OC)CCC=1C(=C(C=CC1)C1=C(C(=CC=C1)OCCCN1C[C@@H](CC1)O)C)C
5--4520	BMS Patent 5: WO2017066227A1	ACTIVE	ClC=1C(=CC(=C(CNC(CO)(CO)C)C1)OCC1=CC(=CC(=C1)F)F)OCC=1C(=C(C=CC1)C1=C(C(=CC=C1)OCCCN1C[C@@H](CC1)O)C)C
5--4521	BMS Patent 5: WO2017066227A1	ACTIVE	ClC=1C(=CC(=C(CN2[C@@H](CCCC2)C(=O)O)C1)OCC1=CC(=CC(=C1)F)F)OCC=1C(=C(C=CC1)C1=C(C(=CC=C1)OCCCN1C[C@@H](CC1)O)C)C
5--4522	BMS Patent 5: WO2017066227A1	ACTIVE	ClC1=C(OCC=2C(=C(C=CC2)C2=C(C(=CC=C2)OCCCN2C[C@@H](CC2)O)C)C)C=C(C(=C1)CO)OCC1=CC(=CC(=C1)F)F
5--4523	BMS Patent 5: WO2017066227A1	ACTIVE	ClC=1C(=CC(=C(CN2[C@@H](CCCC2)C(=O)O)C1)C)OCC=1C(=C(C=CC1)C1=C(C(=CC=C1)OCCCN1C[C@@H](CC1)O)C)C
5--4524	BMS Patent 2: WO2017066227A1	ACTIVE	ClC=1C(=C(CN2[C@@H](CCCC2)C(=O)O)C=CC1OCC=1C(=C(C=CC1)C1=C(C(=CC=C1)OCCCN1C[C@@H](CC1)O)C)C)C
6--1001	BMS Patent 6: WO2018044963A1	ACTIVE	ClC1=C(C=CC=C1OCCCN1CC(CC1)(O)CC(=O)O)C1=C(C(=CC=C1)OCCCN1CC(CC1)(O)CC(=O)O)C
6--1002	BMS Patent 6: WO2018044963A1	ACTIVE	ClC1=C(C=CC=C1OCCCN1CCC(CC1)(C(=O)O)O)C1=C(C(=CC=C1)OCCCN1CCC(CC1)(C(=O)O)O)C
6--1003	BMS Patent 6: WO2018044963A1	ACTIVE	ClC1=C(C=CC=C1OCCCN1[C@@H](C[C@H](C1)O)C(=O)O)C1=C(C(=CC=C1)OCCCN1[C@@H](C[C@H](C1)O)C(=O)O)C
6--1004	BMS Patent 6: WO2018044963A1	ACTIVE	CC1=C(C=CC=C1OCCCN1C[C@@H](CC1)O)C1=CC(=CC=C1C)OCCCN1C[C@@H](CC1)O
6--2001	BMS Patent 6: WO2018044963A1	ACTIVE	O[C@H]1CN(CC1)CCCOC=1C(=C(C=CC1)C1=C(C(=CC=C1)OCCCN1CCN(CC1)C(C)=O)C)C
6--2002	BMS Patent 6: WO2018044963A1	ACTIVE	CN(C1CN(C1)CCCOC=1C(=C(C=CC1)C1=C(C(=CC=C1)OCCCN1C[C@@H](CC1)O)C)C)C
6--2003	BMS Patent 6: WO2018044963A1	ACTIVE	OCC1CN(CCC1)CCCOC=1C(=C(C=CC1)C1=C(C(=CC=C1)OCCCN1C[C@@H](CC1)O)C)C
6--2004	BMS Patent 6: WO2018044963A1	ACTIVE	COC=1C=C2CCN(CC2=CC1OC)CCCOC=1C(=C(C=CC1)C1=C(C(=CC=C1)OCCCN1C[C@@H](CC1)O)C)C
6--2005	BMS Patent 6: WO2018044963A1	ACTIVE	CC1=C(C=CC=C1OCCCN1C[C@@H](CC1)O)C1=C(C(=CC=C1)OCCCNCCN1CCOCC1)C
6--2006	BMS Patent 6: WO2018044963A1	ACTIVE	CC1=C(C=CC=C1OCCCN1C[C@@H](CC1)O)C1=C(C(=CC=C1)OCCCNCC1=CC=NC=C1)C
6--2007	BMS Patent 6: WO2018044963A1	ACTIVE	CN(CCNCCCOC=1C(=C(C=CC1)C1=C(C(=CC=C1)OCCCN1C[C@@H](CC1)O)C)C)C
6--2008	BMS Patent 6: WO2018044963A1	ACTIVE	N1(N=CC=C1)CCNCCCOC=1C(=C(C=CC1)C1=C(C(=CC=C1)OCCCN1C[C@@H](CC1)O)C)C
6--2009	BMS Patent 6: WO2018044963A1	ACTIVE	CC1=C(C=CC=C1OCCCN1C[C@@H](CC1)O)C1=C(C(=CC=C1)OCCCNCCN1N=C(C=C1)C)C
6--2010	BMS Patent 6: WO2018044963A1	ACTIVE	CC1=C(C=CC=C1OCCCN1C[C@@H](CC1)O)C1=C(C(=CC=C1)OCCCNCCS(=O)(=O)C)C
6--2011	BMS Patent 6: WO2018044963A1	ACTIVE	O[C@H]1CN(CC1)CCCOC=1C(=C(C=CC1)C1=C(C(=CC=C1)OCCCNC[C@@H](CO)O)C)C
6--2012	BMS Patent 6: WO2018044963A1	ACTIVE	O[C@H]1CN(CC1)CCCOC=1C(=C(C=CC1)C1=C(C(=CC=C1)OCCCN[C@@H](CO)C(=O)O)C)C
6--2013	BMS Patent 6: WO2018044963A1	ACTIVE	OC[C@](C(=O)O)(C)NCCCOC=1C(=C(C=CC1)C1=C(C(=CC=C1)OCCCN1C[C@@H](CC1)O)C)C
6--2014	BMS Patent 6: WO2018044963A1	ACTIVE	OCCNCCCOC=1C(=C(C=CC1)C1=C(C(=CC=C1)OCCCN1C[C@@H](CC1)O)C)C
6--2015	BMS Patent 6: WO2018044963A1	ACTIVE	O[C@H]1CN(CC1)CCCOC=1C(=C(C=CC1)C1=C(C(=CC=C1)OCCCN(CC(CO)O)C)C)C
6--2016	BMS Patent 6: WO2018044963A1	ACTIVE	OC(C(=O)O)CNCCCOC=1C(=C(C=CC1)C1=C(C(=CC=C1)OCCCN1C[C@@H](CC1)O)C)C
6--2018	BMS Patent 6: WO2018044963A1	ACTIVE	O[C@H]1CN(CC1)CCCOC=1C(=C(C=CC1)C1=C(C(=CC=C1)OCCCN1C[C@@H](CC1)NC(C)=O)C)C
6--2019	BMS Patent 6: WO2018044963A1	ACTIVE	O[C@H]1CN(CC1)CCCOC=1C(=C(C=CC1)C1=C(C(=CC=C1)OCCCN1CC(CCC1)C(=O)N)C)C
6--2020	BMS Patent 6: WO2018044963A1	ACTIVE	N1(C=NC=C1)CCCNCCCOC=1C(=C(C=CC1)C1=C(C(=CC=C1)OCCCN1C[C@@H](CC1)O)C)C
6--2021	BMS Patent 6: WO2018044963A1	ACTIVE	CC1=C(C=CC=C1OCCCN1C[C@@H](CC1)O)C1=C(C(=CC=C1)OCCCNCCCN1CCOCC1)C
6--2022	BMS Patent 6: WO2018044963A1	ACTIVE	CC1=C(C=CC=C1OCCCN1C[C@@H](CC1)O)C1=C(C(=CC=C1)OCCCNCCC=1C=NC=CC1)C
6--2023	BMS Patent 6: WO2018044963A1	ACTIVE	C(C)N(C(=O)C1CN(CCC1)CCCOC=1C(=C(C=CC1)C1=C(C(=CC=C1)OCCCN1C[C@@H](CC1)O)C)C)CC
6--2024	BMS Patent 6: WO2018044963A1	ACTIVE	CC1=C(C=CC=C1OCCCN1C[C@@H](CC1)O)C1=C(C(=CC=C1)OCCCNCC1=NC=CC=C1)C
6--2025	BMS Patent 6: WO2018044963A1	ACTIVE	OCC1N(CCCC1)CCCOC=1C(=C(C=CC1)C1=C(C(=CC=C1)OCCCN1C[C@@H](CC1)O)C)C
6--2026	BMS Patent 6: WO2018044963A1	ACTIVE	CC1=C(C=CC=C1OCCCN1CC(CCC1)CO)C1=C(C(=CC=C1)OCCCN1CC(CCC1)CO)C
6--2027	BMS Patent 6: WO2018044963A1	ACTIVE	CC1=C(C=CC=C1OCCCNCCO)C1=C(C(=CC=C1)OCCCNCCO)C
6--2028	BMS Patent 6: WO2018044963A1	ACTIVE	CC1=C(C=CC=C1OCCCNCCC1=CC=NC=C1)C1=C(C(=CC=C1)OCCCNCCC1=CC=NC=C1)C
6--2029	BMS Patent 6: WO2018044963A1	ACTIVE	CC1=C(C=CC=C1OCCCNCC(C(C)(O)C)O)C1=C(C(=CC=C1)OCCCNCC(C(C)(O)C)O)C
6--2030	BMS Patent 6: WO2018044963A1	ACTIVE	CC1=C(C=CC=C1OCCCN(C)CCCO)C1=C(C(=CC=C1)OCCCN(C)CCCO)C
6--2031	BMS Patent 6: WO2018044963A1	ACTIVE	CC1=C(C=CC=C1OCCCN(C)C[C@@H](CO)O)C1=C(C(=CC=C1)OCCCN(C)C[C@@H](CO)O)C
6--2032	BMS Patent 6: WO2018044963A1	ACTIVE	CN(CCN(CCCOC=1C(=C(C=CC1)C1=C(C(=CC=C1)OCCCN1C[C@@H](CC1)O)C)C)C)C
6--2033	BMS Patent 6: WO2018044963A1	ACTIVE	OC[C@@H]1[C@@H](CN(CC1)CCCOC=1C(=C(C=CC1)C1=C(C(=CC=C1)OCCCN1C[C@@H](CC1)O)C)C)O
6--2034	BMS Patent 6: WO2018044963A1	ACTIVE	OCCN(CCCOC=1C(=C(C=CC1)C1=C(C(=CC=C1)OCCCN1C[C@@H](CC1)O)C)C)C
6--2035	BMS Patent 6: WO2018044963A1	ACTIVE	CC1=C(C=CC=C1OCCCN1C[C@@H](CC1)O)C1=C(C(=CC=C1)OCCCNCCC1=CC=NC=C1)C
6--2036	BMS Patent 6: WO2018044963A1	ACTIVE	O[C@H]1CN(CC1)CCCOC=1C(=C(C=CC1)C1=C(C(=CC=C1)OCCCN1CC(N(CC1)C)=O)C)C
6--2037	BMS Patent 6: WO2018044963A1	ACTIVE	O[C@H]1CN(CC1)CCCOC=1C(=C(C=CC1)C1=C(C(=CC=C1)OCCCN[C@H](C(=O)O)CC1=CC=NC=C1)C)C
6--2038	BMS Patent 6: WO2018044963A1	ACTIVE	O[C@H]1CN(CC1)CCCOC=1C(=C(C=CC1)C1=C(C(=CC=C1)OCCCNCCC(=O)N)C)C
6--2039	BMS Patent 6: WO2018044963A1	ACTIVE	O[C@@H]1C[C@H](N(C1)CCCOC=1C(=C(C=CC1)C1=C(C(=CC=C1)OCCCN1C[C@@H](CC1)O)C)C)C(=O)O
6--2040	BMS Patent 6: WO2018044963A1	ACTIVE	OC(CNCCCOC=1C(=C(C=CC1)C1=C(C(=CC=C1)OCCCN1C[C@@H](CC1)O)C)C)C=1C=NC=CC1
6--2041	BMS Patent 6: WO2018044963A1	ACTIVE	CC1=C(C=CC=C1OCCCN1C[C@@H](CC1)O)C1=C(C(=CC=C1)OCCCNCCC1=CC=CC=C1)C
6--2042	BMS Patent 6: WO2018044963A1	ACTIVE	OCCCNCCCOC=1C(=C(C=CC1)C1=C(C(=CC=C1)OCCCN1C[C@@H](CC1)O)C)C
6--2043	BMS Patent 6: WO2018044963A1	ACTIVE	CC1=C(C=CC=C1OCCCN1C[C@@H](CC1)O)C1=C(C(=CC=C1)OCCCNCCC=1N=CN(C1)C)C
6--2044	BMS Patent 6: WO2018044963A1	ACTIVE	CC1=C(C=CC=C1OCCCN1C[C@@H](CC1)O)C1=C(C(=CC=C1)OCCCNCC1CCN(CC1)C)C
6--2045	BMS Patent 6: WO2018044963A1	ACTIVE	O[C@H](C(=O)O)CNCCCOC=1C(=C(C=CC1)C1=C(C(=CC=C1)OCCCN1C[C@@H](CC1)O)C)C
6--2046	BMS Patent 6: WO2018044963A1	ACTIVE	OCC(CNCCCOC=1C(=C(C=CC1)C1=C(C(=CC=C1)OCCCN1C[C@@H](CC1)O)C)C)(C)C
6--2047	BMS Patent 6: WO2018044963A1	ACTIVE	OCC(C1=CC=NC=C1)NCCCOC=1C(=C(C=CC1)C1=C(C(=CC=C1)OCCCN1C[C@@H](CC1)O)C)C
6--2048	BMS Patent 6: WO2018044963A1	ACTIVE	O[C@H]1CN(CC1)CCCOC=1C(=C(C=CC1)C1=C(C(=CC=C1)OCCCNCCNC(C)=O)C)C
6--2049	BMS Patent 6: WO2018044963A1	ACTIVE	CC1=C(C=CC=C1OCCCN1C[C@@H](CC1)O)C1=C(C(=CC=C1)OCCCN(CC=1C=NC=CC1)C)C
6--2050	BMS Patent 6: WO2018044963A1	ACTIVE	CC1=C(C=CC=C1OCCCN1C[C@@H](CC1)O)C1=C(C(=CC=C1)OCCCNCC=1C=NC=CC1)C
6--2051	BMS Patent 6: WO2018044963A1	ACTIVE	O[C@@H]1C[C@H](N(C1)CCCOC=1C(=C(C=CC1)C1=C(C(=CC=C1)OCCCN1C[C@@H](CC1)O)C)C)C(=O)O
6--2052	BMS Patent 6: WO2018044963A1	ACTIVE	O[C@H]1CN(CC1)CCCOC=1C(=C(C=CC1)C1=C(C(=CC=C1)OCCCNC[C@H](CO)O)C)C
6--2053	BMS Patent 6: WO2018044963A1	ACTIVE	OCCN(CCCOC=1C(=C(C=CC1)C1=C(C(=CC=C1)OCCCN1C[C@@H](CC1)O)C)C)CCC
6--2054	BMS Patent 6: WO2018044963A1	ACTIVE	O[C@H]1CN(CC1)CCCOC=1C(=C(C=CC1)C1=C(C(=CC=C1)OCCCN(CCC(=O)N)C)C)C
6--2055	BMS Patent 6: WO2018044963A1	ACTIVE	OC[C@@H](C(C)C)NCCCOC=1C(=C(C=CC1)C1=C(C(=CC=C1)OCCCN1C[C@@H](CC1)O)C)C
6--2056	BMS Patent 6: WO2018044963A1	ACTIVE	N1=C(C=CC=C1)CN(CCCOC=1C(=C(C=CC1)C1=C(C(=CC=C1)OCCCN1C[C@@H](CC1)O)C)C)CC1=NC=CC=C1
6--2057	BMS Patent 6: WO2018044963A1	ACTIVE	OC[C@H](C1=CC=CC=C1)NCCCOC=1C(=C(C=CC1)C1=C(C(=CC=C1)OCCCN1C[C@@H](CC1)O)C)C
6--2058	BMS Patent 6: WO2018044963A1	ACTIVE	OC[C@H](C(C)C)NCCCOC=1C(=C(C=CC1)C1=C(C(=CC=C1)OCCCN1C[C@@H](CC1)O)C)C
6--2059	BMS Patent 6: WO2018044963A1	ACTIVE	O[C@H]1CN(CC1)CCCOC=1C(=C(C=CC1)C1=C(C(=CC=C1)OCCCNCC(CO)O)C)C
6--2060	BMS Patent 6: WO2018044963A1	ACTIVE	ClC=1C=NN(C1)CCNCCCOC=1C(=C(C=CC1)C1=C(C(=CC=C1)OCCCN1C[C@@H](CC1)O)C)C
6--2062	BMS Patent 6: WO2018044963A1	ACTIVE	CC1=C(C=CC=C1OCCCN1C[C@@H](CC1)O)C1=C(C(=CC=C1)OCCCN(CC1=NC=CC=C1)C)C
6--2063	BMS Patent 6: WO2018044963A1	ACTIVE	OCCN1CCN(CC1)CCCOC=1C(=C(C=CC1)C1=C(C(=CC=C1)OCCCN1C[C@@H](CC1)O)C)C
6--2064	BMS Patent 6: WO2018044963A1	ACTIVE	CC1=C(C=CC=C1OCCCN1C[C@@H](CC1)O)C1=C(C(=CC=C1)OCCCN(CC1=CC=NC=C1)C)C
6--2065	BMS Patent 6: WO2018044963A1	ACTIVE	NC1=CC=C(CCNCCCOC=2C(=C(C=CC2)C2=C(C(=CC=C2)OCCCN2C[C@@H](CC2)O)C)C)C=C1
6--2066	BMS Patent 6: WO2018044963A1	ACTIVE	CC1=C(C=CC=C1OCCCN1C[C@@H](CC1)O)C1=C(C(=CC=C1)OCCCNC1CCN(CC1)C)C
6--2067	BMS Patent 6: WO2018044963A1	ACTIVE	OCCN1CCC(CC1)NCCCOC=1C(=C(C=CC1)C1=C(C(=CC=C1)OCCCN1C[C@@H](CC1)O)C)C
6--2068	BMS Patent 6: WO2018044963A1	ACTIVE	O[C@H]1CN(CC1)CCCOC=1C(=C(C=CC1)C1=C(C(=CC=C1)OCCCN(CCO)CCO)C)C
6--2069	BMS Patent 6: WO2018044963A1	ACTIVE	OC[C@@H](C1=CC=CC=C1)NCCCOC=1C(=C(C=CC1)C1=C(C(=CC=C1)OCCCN1C[C@@H](CC1)O)C)C
6--2070	BMS Patent 6: WO2018044963A1	ACTIVE	CN(C1CCN(CC1)CCCOC=1C(=C(C=CC1)C1=C(C(=CC=C1)OCCCN1C[C@@H](CC1)O)C)C)C
6--2071	BMS Patent 6: WO2018044963A1	ACTIVE	ClC1=C(N=CN1C)C[C@H](CO)NCCCOC=1C(=C(C=CC1)C1=C(C(=CC=C1)OCCCN1C[C@@H](CC1)O)C)C
6--2072	BMS Patent 6: WO2018044963A1	ACTIVE	C(C1=CC=CC=C1)N(CCCOC=1C(=C(C=CC1)C1=C(C(=CC=C1)OCCCN1C[C@@H](CC1)O)C)C)CCO
6--2073	BMS Patent 6: WO2018044963A1	ACTIVE	OCCN(CCCOC=1C(=C(C=CC1)C1=C(C(=CC=C1)OCCCN1C[C@@H](CC1)O)C)C)CCC(C)C
6--2074	BMS Patent 6: WO2018044963A1	ACTIVE	O[C@H]1CN(CC1)CCCOC=1C(=C(C=CC1)C1=C(C(=CC=C1)OCCCN1C[C@@H](CCC1)C(=O)O)C)C
6--2075	BMS Patent 6: WO2018044963A1	ACTIVE	ClC=1C=C(C=CC1F)[C@@H](CNCCCOC=1C(=C(C=CC1)C1=C(C(=CC=C1)OCCCN1C[C@@H](CC1)O)C)C)O
6--2076	BMS Patent 6: WO2018044963A1	ACTIVE	CC1=C(C=CC=C1OCCCN(C)CCC(=O)N)C1=C(C(=CC=C1)OCCCN(C)CCC(=O)N)C
6--2077	BMS Patent 6: WO2018044963A1	ACTIVE	CC1=C(C=CC=C1OCCCN(CCO)CCO)C1=C(C(=CC=C1)OCCCN(CCO)CCO)C
6--2078	BMS Patent 6: WO2018044963A1	ACTIVE	CC1=C(C=CC=C1OCCCN(C)CC(CO)O)C1=C(C(=CC=C1)OCCCN(C)CC(CO)O)C
6--2079	BMS Patent 6: WO2018044963A1	ACTIVE	CC1=C(C=CC=C1OCCCNC[C@@H](CO)O)C1=C(C(=CC=C1)OCCCNC[C@@H](CO)O)C
6--2080	BMS Patent 6: WO2018044963A1	ACTIVE	OCCCNCCCOC=1C(=C(C=CC1)C1=C(C(=CC=C1)OCCCNC[C@@H](CO)O)C)C
6--2081	BMS Patent 6: WO2018044963A1	ACTIVE	O[C@@H](CNCCCOC=1C(=C(C=CC1)C1=C(C(=CC=C1)OCCCN1C[C@H](CCC1)C(=O)O)C)C)CO
6--2082	BMS Patent 6: WO2018044963A1	ACTIVE	CC1=C(C=CC=C1OCCCN1C[C@H](CCC1)C(=O)O)C1=C(C(=CC=C1)OCCCN1C[C@H](CCC1)C(=O)O)C
6--2083	BMS Patent 6: WO2018044963A1	ACTIVE	CC1=C(C=CC=C1OCCCNCC(CO)O)C1=C(C(=CC=C1)OCCCNCC(CO)O)C
6--2084	BMS Patent 6: WO2018044963A1	ACTIVE	CC1=C(C=CC=C1OCCCN1C[C@@H]([C@H](CC1)O)O)C1=C(C(=CC=C1)OCCCN1C[C@@H]([C@H](CC1)O)O)C
6--2085	BMS Patent 6: WO2018044963A1	ACTIVE	CC1=C(C=CC=C1OCCCN1CCN(CC1)CCO)C1=C(C(=CC=C1)OCCCN1CCN(CC1)CCO)C
6--2086	BMS Patent 6: WO2018044963A1	ACTIVE	CC1=C(C=CC=C1OCCCNCCC=1C=NC=CC1)C1=C(C(=CC=C1)OCCCNCCC=1C=NC=CC1)C
6--2087	BMS Patent 6: WO2018044963A1	ACTIVE	CC1=C(C=CC=C1OCCCN1CC(C1)N(C)C)C1=C(C(=CC=C1)OCCCN1CC(C1)N(C)C)C
6--2088	BMS Patent 6: WO2018044963A1	ACTIVE	CC1=C(C=CC=C1OCCCN[C@@H]1C[C@@H]([C@H]([C@H]1O)O)CO)C1=C(C(=CC=C1)OCCCN[C@@H]1C[C@@H]([C@H]([C@H]1O)O)CO)C
6--2089	BMS Patent 6: WO2018044963A1	ACTIVE	CC1=C(C=CC=C1OCCCN[C@H]1[C@@H]([C@@H]([C@H](C1)CO)O)O)C1=C(C(=CC=C1)OCCCNCCC1=CC=NC=C1)C
6--2090	BMS Patent 6: WO2018044963A1	ACTIVE	CC1=C(C=CC=C1OCCCN(C)C1CC(C1)O)C1=C(C(=CC=C1)OCCCN(C)C1CC(C1)O)C
6--2091	BMS Patent 6: WO2018044963A1	ACTIVE	O[C@H]1CN(CC1)CCCOC=1C(=C(C=CC1)C1=C(C(=CC=C1)OCCCN[C@H]([C@@H](CO)O)C1=CC=CC=C1)C)C
6--2092	BMS Patent 6: WO2018044963A1	ACTIVE	OC[C@@H]1OCCN(C1)CCCOC=1C(=C(C=CC1)C1=C(C(=CC=C1)OCCCN1C[C@@H](CC1)O)C)C
6--2093	BMS Patent 6: WO2018044963A1	ACTIVE	C(CCN(C)CCCOC=1C(=C(C=CC1)C1=C(C(=CC=C1)OCCCN1C[C@@H](CC1)O)C)C)N(C)CCCOC=1C(=C(C=CC1)C1=C(C(=CC=C1)OCCCN1C[C@@H](CC1)O)C)C
6--2094	BMS Patent 6: WO2018044963A1	ACTIVE	CC1=C(C=CC=C1OCCCNCC(COC)O)C1=C(C(=CC=C1)OCCCNCC(COC)O)C
6--2095	BMS Patent 6: WO2018044963A1	ACTIVE	O(CCN(C)CCCOC=1C(=C(C=CC1)C1=C(C(=CC=C1)OCCCN1C[C@@H](CC1)O)C)C)CCN(C)CCCOC=1C(=C(C=CC1)C1=C(C(=CC=C1)OCCCN1C[C@@H](CC1)O)C)C
6--2096	BMS Patent 6: WO2018044963A1	ACTIVE	CC1=C(C=CC=C1OCCCN1C[C@@H](CC1)O)C1=C(C(=CC=C1)OCCCN(CCOCCNC)C)C
6--2097	BMS Patent 6: WO2018044963A1	ACTIVE	CC1=C(C=CC=C1OCCCN[C@@H]([C@H](O)C1=CC=CC=C1)CO)C1=C(C(=CC=C1)OCCCN[C@@H]([C@H](O)C1=CC=CC=C1)CO)C
6--2098	BMS Patent 6: WO2018044963A1	ACTIVE	O[C@@H]([C@@H](CO)NCCCOC=1C(=C(C=CC1)C1=C(C(=CC=C1)OCCCNC[C@@H](CO)O)C)C)C1=CC=CC=C1
6--2099	BMS Patent 6: WO2018044963A1	ACTIVE	CC1=C(C=CC=C1OCCCN(C[C@@H](CO)O)CC=1C=NC=C(C#N)C1)C1=C(C(=CC=C1)OCCCN(C[C@@H](CO)O)CC=1C=NC=C(C#N)C1)C
6--2100	BMS Patent 6: WO2018044963A1	ACTIVE	CC1=C(C=CC=C1OCCCN(C[C@@H](CO)O)CC#N)C1=C(C(=CC=C1)OCCCN(C[C@@H](CO)O)CC#N)C
6--2101	BMS Patent 6: WO2018044963A1	ACTIVE	CC1=C(C=CC=C1OCCCN(CCC1=NC=CC=C1)C[C@@H](CO)O)C1=C(C(=CC=C1)OCCCN(CCC1=NC=CC=C1)C[C@@H](CO)O)C
6--2102	BMS Patent 6: WO2018044963A1	ACTIVE	CC1=C(C=CC=C1OCCCN(CCC=1C=NC=CC1)C[C@@H](CO)O)C1=C(C(=CC=C1)OCCCN(CCC=1C=NC=CC1)C[C@@H](CO)O)C
6--2103	BMS Patent 6: WO2018044963A1	ACTIVE	O[C@@H](CN(CCCOC=1C(=C(C=CC1)C1=C(C(=CC=C1)OCCCNC[C@@H](CO)O)C)C)CCC=1C=NC=CC1)CO
6--2104	BMS Patent 6: WO2018044963A1	ACTIVE	CC1=C(C=CC=C1OCCCNCC(CO)(O)C)C1=C(C(=CC=C1)OCCCNCC(CO)(O)C)C
6--2105	BMS Patent 6: WO2018044963A1	ACTIVE	CC1=C(C=CC=C1OCCCN1C[C@@H](CC1)O)C1=C(C(=CC=C1)OCCCN1CCCCC1)C
6--2106	BMS Patent 6: WO2018044963A1	ACTIVE	OCC1CCN(CC1)CCCOC=1C(=C(C=CC1)C1=C(C(=CC=C1)OCCCN1C[C@@H](CC1)O)C)C
6--2107	BMS Patent 6: WO2018044963A1	ACTIVE	O[C@H]1CN(CC1)CCCOC=1C(=C(C=CC1)C1=C(C(=CC=C1)OCCCN1CC(CC1)NC(C)=O)C)C
6--2108	BMS Patent 6: WO2018044963A1	ACTIVE	CC1=C(C=CC=C1OCCCN1C[C@@H](CC1)O)C1=C(C(=CC=C1)OCCCN1CCN(CC1)C1=NC=CC=C1)C
6--2109	BMS Patent 6: WO2018044963A1	ACTIVE	O[C@H]1CN(CC1)CCCOC=1C(=C(C=CC1)C1=C(C(=CC=C1)OCCCN1CCN(CC1)CC(=O)NC(C)C)C)C
6--2110	BMS Patent 6: WO2018044963A1	ACTIVE	CC1=C(C=CC=C1OCCCN1C[C@@H](CC1)O)C1=C(C(=CC=C1)OCCCN(CCC1=CC=CC=C1)C)C
6--2111	BMS Patent 6: WO2018044963A1	ACTIVE	COC1=C(C=CC=C1)N1CCN(CC1)CCCOC=1C(=C(C=CC1)C1=C(C(=CC=C1)OCCCN1C[C@@H](CC1)O)C)C
6--2112	BMS Patent 6: WO2018044963A1	ACTIVE	O[C@@H](CNCCCOC=1C(=C(C=CC1)C1=C(C(=CC=C1)OCCCN1C[C@@H](CC1)O)C)C)C1=CC=CC=C1
6--2113	BMS Patent 6: WO2018044963A1	ACTIVE	O[C@H](CNCCCOC=1C(=C(C=CC1)C1=C(C(=CC=C1)OCCCN1C[C@@H](CC1)O)C)C)C1=CC=CC=C1
6--2114	BMS Patent 6: WO2018044963A1	ACTIVE	O[C@H]1CN(CC1)CCCOC=1C(=C(C=CC1)C1=C(C(=CC=C1)OCCCN1C[C@@H](CCC1)O)C)C
6--2115	BMS Patent 6: WO2018044963A1	ACTIVE	O[C@H]1CN(CC1)CCCOC=1C(=C(C=CC1)C1=C(C(=CC=C1)OCCCN1C[C@H](CCC1)O)C)C
6--2116	BMS Patent 6: WO2018044963A1	ACTIVE	O[C@H]1CN(CC1)CCCOC=1C(=C(C=CC1)C1=C(C(=CC=C1)OCCCN[C@H](C(=O)O)CC1=NC=CC=C1)C)C
6--2117	BMS Patent 6: WO2018044963A1	ACTIVE	O[C@H]1CN(CC1)CCCOC=1C(=C(C=CC1)C1=C(C(=CC=C1)OCCCN[C@H](C(=O)O)CC=1C=NC=CC1)C)C
6--2118	BMS Patent 6: WO2018044963A1	ACTIVE	CC1=C(C=CC=C1OCCCN1C[C@@H](CC1)O)C1=C(C(=CC=C1)OCCCNCCC1=NC=CC=C1)C
6--2119	BMS Patent 6: WO2018044963A1	ACTIVE	CC1=C(C=CC=C1COC1=CC(=C(C=C1Cl)CN1[C@@H](CCCC1)C(=O)O)OCC=1C=NC=C(C1)C#N)C1=C(C(=CC=C1)COC1=CC(=C(C=C1Cl)CN1[C@@H](CCCC1)C(=O)O)OCC=1C=NC=C(C1)C#N)C
6--2120	BMS Patent 6: WO2018044963A1	ACTIVE	ClC=1C(=CC(=C(CN2[C@@H](CCCC2)C(=O)O)C1)OCC=1C=NC=C(C1)C#N)OCC=1C(=C(C=CC1)C1=C(C(=CC=C1)COC1=C(C=C(C(=C1)OCC=1C=NC=C(C1)C#N)CO)Cl)C)C
6--2121	BMS Patent 6: WO2018044963A1	ACTIVE	CC1=C(C=CC=C1COC1=CC(=C(C=C1Cl)CN[C@@](C(=O)O)(CO)C)OCC=1C=NC=C(C1)C#N)C1=C(C(=CC=C1)COC1=CC(=C(C=C1Cl)CN[C@@](C(=O)O)(CO)C)OCC=1C=NC=C(C1)C#N)C
6--2122	BMS Patent 6: WO2018044963A1	ACTIVE	CC1=C(C=CC=C1COC1=CC(=C(C=C1Cl)CNC(CO)CO)OC)C1=C(C(=CC=C1)COC1=CC(=C(C=C1Cl)CNC(CO)CO)OC)C
6--2123	BMS Patent 6: WO2018044963A1	ACTIVE	CC1=C(C=CC=C1COC1=CC(=C(C=C1Cl)CN[C@](C(=O)O)(CO)C)OCC=1C=NC=C(C1)C#N)C1=C(C(=CC=C1)COC1=CC(=C(C=C1Cl)CN[C@](C(=O)O)(CO)C)OCC=1C=NC=C(C1)C#N)C
6--2124	BMS Patent 6: WO2018044963A1	ACTIVE	ClC=1C(=CC(=C(CN[C@](C(=O)O)(CO)C)C1)OCC=1C=NC=C(C1)C#N)OCC=1C(=C(C=CC1)C1=C(C(=CC=C1)COC1=C(C=C(C(=C1)OCC=1C=NC=C(C1)C#N)CO)Cl)C)C
6--2125	BMS Patent 6: WO2018044963A1	ACTIVE	CC1=C(C=CC=C1COC=1C=C(C(=CC1Cl)CN1C[C@@H](CC1)O)OCC=1C=NC=C(C#N)C1)C1=C(C(=CC=C1)COC=1C=C(C(=CC1Cl)CN1C[C@@H](CC1)O)OCC=1C=NC=C(C#N)C1)C
6--2126	BMS Patent 6: WO2018044963A1	ACTIVE	ClC1=CC(=C(OCC=2C=NC=C(C#N)C2)C=C1OCC=1C(=C(C=CC1)C1=C(C(=CC=C1)COC1=C(C=C(C(=C1)OCC=1C=NC=C(C1)C#N)CN1C[C@@H](CC1)O)Cl)C)C)CO
6--2127	BMS Patent 6: WO2018044963A1	ACTIVE	CC1=C(C=CC=C1COC=1C=C(C(=CC1Cl)CNC[C@@H](CO)O)OCC=1C=NC=C(C#N)C1)C1=C(C(=CC=C1)COC=1C=C(C(=CC1Cl)CNC[C@@H](CO)O)OCC=1C=NC=C(C#N)C1)C
6--2128	BMS Patent 6: WO2018044963A1	ACTIVE	CC1=C(C=CC=C1COC=1C=C(C(=CC1Cl)CNC(CO)CO)OCC=1C=NC=C(C#N)C1)C1=C(C(=CC=C1)COC=1C=C(C(=CC1Cl)CNC(CO)CO)OCC=1C=NC=C(C#N)C1)C
6--2129	BMS Patent 6: WO2018044963A1	ACTIVE	ClC1=CC(=C(OCC=2C=NC=C(C#N)C2)C=C1OCC=1C(=C(C=CC1)C1=C(C(=CC=C1)COC1=C(C=C(C(=C1)OCC=1C=NC=C(C1)C#N)CNC(CO)CO)Cl)C)C)CO
6--2131	BMS Patent 6: WO2018044963A1	ACTIVE	CC1=C(C=CC=C1COC=1C=C(C(=CC1Cl)CN(C[C@@H](CO)O)C(CO)CO)OCC=1C=NC=C(C#N)C1)C1=C(C(=CC=C1)COC=1C=C(C(=CC1Cl)CN(C[C@@H](CO)O)C(CO)CO)OCC=1C=NC=C(C#N)C1)C
6--2132	BMS Patent 6: WO2018044963A1	ACTIVE	O[C@H]1[C@@H](C[C@@H]([C@H]1O)CO)NCCCOC=1C(=C(C=CC1)C1=C(C(=CC=C1)OCCCNC1[C@@H]([C@@H]([C@H](C1)CO)O)O)C)C
6--2133	BMS Patent 6: WO2018044963A1	ACTIVE	CC1=C(C=CC=C1COC=1C=C(C(=CC1Cl)CN1C(OCC1CO)=O)OCC=1C=NC=C(C#N)C1)C1=C(C(=CC=C1)COC=1C=C(C(=CC1Cl)CN1C(OCC1CO)=O)OCC=1C=NC=C(C#N)C1)C
6--2134	BMS Patent 6: WO2018044963A1	ACTIVE	ClC1=C(C=CC=C1OCCCN)C1=C(C(=CC=C1)OCCCN)Cl
6--2135	BMS Patent 6: WO2018044963A1	ACTIVE	ClC1=C(C=CC=C1OCCCNC(C(CO)O)=O)C1=C(C(=CC=C1)OCCCNC(C(CO)O)=O)Cl
6--2136	BMS Patent 6: WO2018044963A1	ACTIVE	ClC1=C(C=CC=C1OCCCNC([C@@H](CC(=O)O)O)=O)C1=C(C(=CC=C1)OCCCNC([C@@H](CC(=O)O)O)=O)Cl
6--3001	BMS Patent 6: WO2018044963A1	ACTIVE	CC1=C(C=CC=C1OCCCN1C[C@@H](CC1)O)C1=C(C(=CC=C1)OCCCN1C[C@@H](CC1)O)C
6--3002	BMS Patent 6: WO2018044963A1	ACTIVE	O[C@H]1CN(CC1)CCCCOC=1C(=C(C=CC1)C1=C(C(=CC=C1)OCCCN1C[C@@H](CC1)O)C)C
6--3003	BMS Patent 6: WO2018044963A1	ACTIVE	O[C@H]1CN(CC1)CCCCCOC=1C(=C(C=CC1)C1=C(C(=CC=C1)OCCCN1C[C@@H](CC1)O)C)C
6--3004	BMS Patent 6: WO2018044963A1	ACTIVE	O[C@H]1CN(CC1)CCCCOC=1C(=C(C=CC1)C1=C(C=C(C=C1)OCCCN1C[C@@H](CC1)O)C)C
6--3005	BMS Patent 6: WO2018044963A1	ACTIVE	O[C@H]1CN(CC1)CCCCCOC=1C(=C(C=CC1)C1=C(C=C(C=C1)OCCCN1C[C@@H](CC1)O)C)C
6--3006	BMS Patent 6: WO2018044963A1	ACTIVE	CC1=C(C=CC=C1OCCCN1C[C@@H](CC1)O)C1=C(C=C(C=C1)OCCCN1C[C@@H](CC1)O)C
6--3007	BMS Patent 6: WO2018044963A1	ACTIVE	CN(CCCOC=1C(=C(C=CC1)C1=C(C(=CC=C1)OCCCN1C[C@@H](CC1)O)C)C)C
6--3008	BMS Patent 6: WO2018044963A1	ACTIVE	O[C@H]1CN(CC1)CCCCNC(=O)C=1C(=C(C=CC1)C1=C(C(=CC=C1)OCCCN1C[C@@H](CC1)O)C)C
6--3009	BMS Patent 6: WO2018044963A1	ACTIVE	O[C@H]1CN(CC1)CCCOC=1C(=C(C=CC1)C1=C(C(=CC=C1)C(=O)NCCCN1C[C@@H](CC1)O)C)C
6--3010	BMS Patent 6: WO2018044963A1	ACTIVE	CN(CCCNS(=O)(=O)C=1C(=C(C=CC1)C1=C(C(=CC=C1)OCCCN1C[C@@H](CC1)O)C)C)C
6--3011	BMS Patent 6: WO2018044963A1	ACTIVE	O[C@H]1CN(CC1)CCCOC=1C(=C(C=CC1)C1=C(C(=CC=C1)OCC=1C=NC=C(C#N)C1)C)C
6--3012	BMS Patent 6: WO2018044963A1	ACTIVE	CC1=C(C=CC(=C1)OCCCN1C[C@@H](CC1)O)C1=C(C=C(C=C1)OCCCN1C[C@@H](CC1)O)C
6--3013	BMS Patent 6: WO2018044963A1	ACTIVE	O[C@H]1CN(CC1)CCC(=O)NC=1C(=C(C=CC1)C1=C(C(=CC=C1)OCCCN1C[C@@H](CC1)O)C)C
6--3014	BMS Patent 6: WO2018044963A1	ACTIVE	O[C@H]1CN(CC1)CCCOC=1C(=C(C=CC1)C1=C(C(=CC=C1)NC(NCCC(=O)O)=O)C)C
6--3015	BMS Patent 6: WO2018044963A1	ACTIVE	O[C@H]1CN(CC1)CCNC(=O)C=1C(=C(C=CC1)C1=C(C(=CC=C1)OCCCN1C[C@@H](CC1)O)C)C
6--3016	BMS Patent 6: WO2018044963A1	ACTIVE	O[C@H]1CN(CC1)CCNS(=O)(=O)C=1C(=C(C=CC1)C1=C(C(=CC=C1)OCCCN1C[C@@H](CC1)O)C)C
6--3017	BMS Patent 6: WO2018044963A1	ACTIVE	O[C@H]1CN(CC1)CCNC(=O)NC=1C(=C(C=CC1)C1=C(C(=CC=C1)OCCCN1C[C@@H](CC1)O)C)C
6--3018	BMS Patent 6: WO2018044963A1	ACTIVE	O[C@H]1CN(CC1)CCCOC=1C(=C(C=CC1)C1=C(C(=CC=C1)NCCCN1C[C@@H](CC1)O)C)C
6--3019	BMS Patent 6: WO2018044963A1	ACTIVE	O[C@H]1CN(CC1)CCCOC=1C(=C(C=CC1)C1=C(C(=CC=C1)OCC=1C=C(C#N)C=CC1)C)C
6--3020	BMS Patent 6: WO2018044963A1	ACTIVE	O[C@H]1CN(CC1)CCCOC=1C(=C(C=CC1)C1=C(C(=CC=C1)S(=O)(=O)NCCC(=O)O)C)C
6--3021	BMS Patent 6: WO2018044963A1	ACTIVE	CC1=C(C=CC=C1)C1=CC(=C(C=C1)OCCCN1C[C@H](CC1)O)OCCCN1C[C@H](CC1)O
6--3022	BMS Patent 6: WO2018044963A1	ACTIVE	O[C@H]1CN(CC1)CCCOC=1C(=C(C=CC1)C1=CC(=C(C=C1)OCCCN1C[C@H](CC1)O)OCCCN1C[C@H](CC1)O)C
6--3023	BMS Patent 6: WO2018044963A1	ACTIVE	CC1=C(C=CC=C1OCCCN1C[C@@H](CC1)O)C1=CC(=CC=C1)OCCCN1C[C@@H](CC1)O
6--3024	BMS Patent 6: WO2018044963A1	ACTIVE	ClC1=C(C=CC=C1OCCCN1C[C@@H](CC1)O)C1=C(C(=CC=C1)OCCCN1C[C@@H](CC1)O)C
6--3025	BMS Patent 6: WO2018044963A1	ACTIVE	O[C@H]1CN(CC1)CCCOC1=C(C(=CC=C1)C1=C(C(=CC=C1)OCCCN1C[C@@H](CC1)O)C)C#N
6--3026	BMS Patent 6: WO2018044963A1	ACTIVE	OC(=O)C(F)(F)F.OC(=O)C(F)(F)F.CC1=C(C=CC=C1OCCCN1C[C@@H](CC1)O)C1=C(C(=CC=C1)OCCCN1C[C@@H](CC1)O)C(F)(F)F
6--3027	BMS Patent 6: WO2018044963A1	ACTIVE	CC1=C(C=CC=C1OCCCN1C[C@@H](CC1)O)C1=CC(=CC=C1)OCCCC1=CC=CC=C1
6--3028	BMS Patent 6: WO2018044963A1	ACTIVE	OC(=O)C(F)(F)F.OC(=O)C(F)(F)F.O[C@H]1CN(CC1)CCCOC=1C(=C(C=CC1)C1=C(C(=CC=C1)OCCCN1CC(CC1)(O)C1=CC=CC=C1)C)C
6--3029	BMS Patent 6: WO2018044963A1	ACTIVE	CC1=C(C=CC=C1OCCCN1C[C@@H](CC1)O)C1=C(C(=CC=C1)OCC1CN(CCC1)C)C
6--3030	BMS Patent 6: WO2018044963A1	ACTIVE	O[C@H]1CN(CC1)CCC1OC2=C(OC1)C=CC(=C2)C=2C(=C(OCCCN1C[C@@H](CC1)O)C=CC2)C
6--3031	BMS Patent 6: WO2018044963A1	ACTIVE	O[C@H]1CN(CC1)CCC1OC2=C(OC1)C=CC(=C2)C=2C(=C(OCCCN1C[C@@H](CC1)O)C=CC2)C
6--3032	BMS Patent 6: WO2018044963A1	ACTIVE	O1C2=C(OC(C1)CCN1C[C@@H](CC1)O)C=C(C=C2)C2=CC1=C(OCC(O1)CCN1C[C@@H](CC1)O)C=C2
6--3033	BMS Patent 6: WO2018044963A1	ACTIVE	NC=1C=C(COC=2C(=C(C=CC2)C2=C(C(=CC=C2)OCCCN2C[C@@H](CC2)O)C)C)C=CC1
6--3035	BMS Patent 6: WO2018044963A1	ACTIVE	F[C@H]1CN(CC1)CCCOC=1C(=C(C=CC1)C1=C(C(=CC=C1)OCCCN1C[C@@H](CC1)O)C)C
6--5001	BMS Patent 6: WO2018044963A1	ACTIVE	CC1=C(C=CC=C1COC1=CC(=C(C=C1C)CNC(CO)(CO)C)C)C1=C(C(=CC=C1)COC1=CC(=C(C=C1C)CNC(CO)(CO)C)C)C
6--5002	BMS Patent 6: WO2018044963A1	ACTIVE	CC1=C(C=CC=C1COC1=CC(=C(C=C1C)CN1[C@@H](CCCC1)C(=O)O)C)C1=C(C(=CC=C1)COC1=CC(=C(C=C1C)CN1[C@@H](CCCC1)C(=O)O)C)C
6--5003	BMS Patent 6: WO2018044963A1	ACTIVE	CC1=C(C=CC=C1COC1=CC(=C(C=C1Cl)CNC(CO)CO)OCC1=CC(=CC(=C1)F)F)C1=C(C(=CC=C1)COC1=CC(=C(C=C1Cl)CNC(CO)CO)OCC1=CC(=CC(=C1)F)F)C
6--5004	BMS Patent 6: WO2018044963A1	ACTIVE	CC1=C(C=CC=C1COC1=CC(=C(C=C1C)CNC(CO)CO)C)C1=C(C(=CC=C1)COC1=CC(=C(C=C1C)CNC(CO)CO)C)C
6--5005	BMS Patent 6: WO2018044963A1	ACTIVE	CC1=C(C=CC=C1COC1=CC(=C(C=C1Cl)CN(C)C(CO)CO)OCC1=CC(=CC(=C1)F)F)C1=C(C(=CC=C1)COC1=CC(=C(C=C1Cl)CN(C)C(CO)CO)OCC1=CC(=CC(=C1)F)F)C
6--5006	BMS Patent 6: WO2018044963A1	ACTIVE	CC1=C(C=CC=C1COC1=CC(=C(C=C1Cl)CN1[C@@H](CCCC1)C(=O)O)OCC1=CC(=CC(=C1)F)F)C1=C(C(=CC=C1)COC1=CC(=C(C=C1Cl)CN1[C@@H](CCCC1)C(=O)O)OCC1=CC(=CC(=C1)F)F)C
6--5007	BMS Patent 6: WO2018044963A1	ACTIVE	CC1=C(C=CC=C1COC1=CC(=C(C=C1Cl)CNC(CO)(CO)C)OCC1=CC(=CC(=C1)F)F)C1=C(C(=CC=C1)COC1=CC(=C(C=C1Cl)CNC(CO)(CO)C)OCC1=CC(=CC(=C1)F)F)C
6--5008	BMS Patent 6: WO2018044963A1	ACTIVE	CC1=C(C=CC=C1COC1=CC(=C(C=C1Cl)CN[C@H](C(=O)O)CO)OCC1=CC(=CC(=C1)F)F)C1=C(C(=CC=C1)COC1=CC(=C(C=C1Cl)CN[C@H](C(=O)O)CO)OCC1=CC(=CC(=C1)F)F)C
6--5009	BMS Patent 6: WO2018044963A1	ACTIVE	CC1=C(C=CC=C1COC1=CC(=C(C=C1Cl)CN[C@](C(=O)O)(CO)C)OCC1=CC(=CC(=C1)F)F)C1=C(C(=CC=C1)COC1=CC(=C(C=C1Cl)CN[C@](C(=O)O)(CO)C)OCC1=CC(=CC(=C1)F)F)C
6--5012	BMS Patent 6: WO2018044963A1	ACTIVE	CC1=C(C=CC=C1COC1=CC(=C(C=C1Cl)CN(C)C(CO)(CO)C)OCC1=CC(=CC(=C1)F)F)C1=C(C(=CC=C1)COC1=CC(=C(C=C1Cl)CN(C)C(CO)(CO)C)OCC1=CC(=CC(=C1)F)F)C
6--5013	BMS Patent 6: WO2018044963A1	ACTIVE	CC1=C(C=CC=C1COC1=CC(=C(C=C1Cl)CN(C)[C@H](C(=O)O)CO)OCC1=CC(=CC(=C1)F)F)C1=C(C(=CC=C1)COC1=CC(=C(C=C1Cl)CN(C)[C@H](C(=O)O)CO)OCC1=CC(=CC(=C1)F)F)C
6--5014	BMS Patent 6: WO2018044963A1	ACTIVE	CC1=C(C=CC=C1COC1=CC(=C(C=C1Cl)CN(C)[C@](C(=O)O)(CO)C)OCC1=CC(=CC(=C1)F)F)C1=C(C(=CC=C1)COC1=CC(=C(C=C1Cl)CN(C)[C@](C(=O)O)(CO)C)OCC1=CC(=CC(=C1)F)F)C
6--5015	BMS Patent 6: WO2018044963A1	ACTIVE	CC1=C(C=CC=C1COC1=CC(=C(C=C1Cl)CN(C)[C@H](C(=O)O)C(C)C)OCC1=CC(=CC(=C1)F)F)C1=C(C(=CC=C1)COC1=CC(=C(C=C1Cl)CN(C)[C@H](C(=O)O)C(C)C)OCC1=CC(=CC(=C1)F)F)C
6--5016	BMS Patent 6: WO2018044963A1	ACTIVE	CC1=C(C=CC=C1COC1=CC(=C(C=C1Cl)CN(C)[C@H](C(=O)O)CCC)OCC1=CC(=CC(=C1)F)F)C1=C(C(=CC=C1)COC1=CC(=C(C=C1Cl)CN(C)[C@H](C(=O)O)CCC)OCC1=CC(=CC(=C1)F)F)C
6--5017	BMS Patent 6: WO2018044963A1	ACTIVE	CC1=C(C=CC=C1COC1=CC(=C(C=C1Cl)CN(C)[C@H](C(=O)O)CC(C)C)OCC1=CC(=CC(=C1)F)F)C1=C(C(=CC=C1)COC1=CC(=C(C=C1Cl)CN(C)[C@H](C(=O)O)CC(C)C)OCC1=CC(=CC(=C1)F)F)C
6--5018	BMS Patent 6: WO2018044963A1	ACTIVE	CC1=C(C=CC=C1COC1=CC(=C(C=C1Cl)CN[C@H](C(=O)O)[C@@H](C)O)OCC=1C=NC(=CC1)N1N=CC=C1)C1=C(C(=CC=C1)COC1=CC(=C(C=C1Cl)CN[C@H](C(=O)O)[C@@H](C)O)OCC=1C=NC(=CC1)N1N=CC=C1)C
6--5019	BMS Patent 6: WO2018044963A1	ACTIVE	CC1=C(C=CC=C1COC1=CC(=C(C=C1Cl)CNC(CO)CO)OCC=1C=NC(=CC1)N1N=CC=C1)C1=C(C(=CC=C1)COC1=CC(=C(C=C1Cl)CNC(CO)CO)OCC=1C=NC(=CC1)N1N=CC=C1)C
6--5020	BMS Patent 6: WO2018044963A1	ACTIVE	CC1=C(C=CC=C1COC1=CC(=C(C=C1Cl)CNC(CO)(CO)C)OCC=1C=NC(=CC1)N1N=CC=C1)C1=C(C(=CC=C1)COC1=CC(=C(C=C1Cl)CNC(CO)(CO)C)OCC=1C=NC(=CC1)N1N=CC=C1)C
6--5021	BMS Patent 6: WO2018044963A1	ACTIVE	CC1=C(C=CC=C1COC1=CC(=C(C=C1Cl)CN1[C@@H](CCCC1)C(=O)O)OCC=1C=NC(=CC1)N1N=CC=C1)C1=C(C(=CC=C1)COC1=CC(=C(C=C1Cl)CN1[C@@H](CCCC1)C(=O)O)OCC=1C=NC(=CC1)N1N=CC=C1)C
6--5022	BMS Patent 6: WO2018044963A1	ACTIVE	CC1=C(C=CC=C1COC1=CC(=C(C=C1Cl)CN[C@](C(=O)O)(CO)C)OCC=1C=NC(=CC1)N1N=CC=C1)C1=C(C(=CC=C1)COC1=CC(=C(C=C1Cl)CN[C@](C(=O)O)(CO)C)OCC=1C=NC(=CC1)N1N=CC=C1)C
6--5023	BMS Patent 6: WO2018044963A1	ACTIVE	CC1=C(C=CC=C1COC1=CC(=C(C=C1Cl)CN(C)C(CO)(CO)C)OCC=1C=NC(=CC1)N1N=CC=C1)C1=C(C(=CC=C1)COC1=CC(=C(C=C1Cl)CN(C)C(CO)(CO)C)OCC=1C=NC(=CC1)N1N=CC=C1)C
6--5024	BMS Patent 6: WO2018044963A1	ACTIVE	CC1=C(C=CC=C1COC1=CC(=C(C=C1Cl)CN(C)C(C(=O)O)(C)C)OCC=1C=NC(=CC1)N1N=CC=C1)C1=C(C(=CC=C1)COC1=CC(=C(C=C1Cl)CN(C)C(C(=O)O)(C)C)OCC=1C=NC(=CC1)N1N=CC=C1)C
6--5025	BMS Patent 6: WO2018044963A1	ACTIVE	CC1=C(C=CC=C1COC1=CC(=C(C=C1Cl)CN(C)[C@H](C(=O)O)CCO)OCC=1C=NC(=CC1)N1N=CC=C1)C1=C(C(=CC=C1)COC1=CC(=C(C=C1Cl)CN(C)[C@H](C(=O)O)CCO)OCC=1C=NC(=CC1)N1N=CC=C1)C
6--5026	BMS Patent 6: WO2018044963A1	ACTIVE	CC1=C(C=CC=C1COC1=CC(=C(C=C1Cl)CN(C)[C@H](C(=O)O)CCC)OCC=1C=NC(=CC1)N1N=CC=C1)C1=C(C(=CC=C1)COC1=CC(=C(C=C1Cl)CN(C)[C@H](C(=O)O)CCC)OCC=1C=NC(=CC1)N1N=CC=C1)C
6--5027	BMS Patent 6: WO2018044963A1	ACTIVE	CC1=C(C=CC=C1COC1=CC(=C(C=C1Cl)CN(C)[C@](C(=O)O)(CO)C)OCC=1C=NC(=CC1)N1N=CC=C1)C1=C(C(=CC=C1)COC1=CC(=C(C=C1Cl)CN(C)[C@](C(=O)O)(CO)C)OCC=1C=NC(=CC1)N1N=CC=C1)C
6--5028	BMS Patent 6: WO2018044963A1	ACTIVE	CC1=C(C=CC=C1COC1=CC(=C(C=C1Cl)CN(C)C(CO)CO)OCC=1C=NC(=CC1)N1N=CC=C1)C1=C(C(=CC=C1)COC1=CC(=C(C=C1Cl)CN(C)C(CO)CO)OCC=1C=NC(=CC1)N1N=CC=C1)C
6--5029	BMS Patent 6: WO2018044963A1	ACTIVE	CC1=C(C=CC=C1COC1=CC(=C(C=C1Cl)CN(C)[C@H](C(=O)O)[C@@H](C)O)OCC=1C=NC(=CC1)N1N=CC=C1)C1=C(C(=CC=C1)COC1=CC(=C(C=C1Cl)CN(C)[C@H](C(=O)O)[C@@H](C)O)OCC=1C=NC(=CC1)N1N=CC=C1)C
6--5030	BMS Patent 6: WO2018044963A1	ACTIVE	C(=O)(O)[C@H](CCO)N(C)CC1=CC(=C(OCC=2C(=C(C=CC2)C2=C(C(=CC=C2)COC2=CC(=C(CN([C@@H](CCO)C(=O)O)C)C=C2Cl)OC)C)C)C=C1OCC=1C=NC=C(C1)C#N)Cl
6--5031	BMS Patent 6: WO2018044963A1	ACTIVE	C(=O)(O)CCN(C)CC1=CC(=C(OCC=2C(=C(C=CC2)C2=C(C(=CC=C2)COC2=CC(=C(CN(CCC(=O)O)C)C=C2Cl)OC)C)C)C=C1OCC=1C=NC=C(C1)C#N)Cl
6--5032	BMS Patent 6: WO2018044963A1	ACTIVE	CC1=C(C=CC=C1COC1=CC(=C(C=C1Cl)CNCC1=NNC=C1)OC)C1=C(C(=CC=C1)COC1=CC(=C(C=C1Cl)CNCC1=NNC=C1)OC)C
6--5033	BMS Patent 6: WO2018044963A1	ACTIVE	CC1=C(C=CC=C1COC1=CC(=C(C=C1Cl)CNCC=1C=NC=NC1)OC)C1=C(C(=CC=C1)COC1=CC(=C(C=C1Cl)CNCC=1C=NC=NC1)OC)C
6--5034	BMS Patent 6: WO2018044963A1	ACTIVE	CC1=C(C=CC=C1COC1=CC(=C(C=C1Cl)CNCC1=CN=CS1)OC)C1=C(C(=CC=C1)COC1=CC(=C(C=C1Cl)CNCC1=CN=CS1)OC)C
6--5035	BMS Patent 6: WO2018044963A1	ACTIVE	CC1=C(C=CC=C1COC1=CC(=C(C=C1Cl)CNCCC(=O)O)OC)C1=C(C(=CC=C1)COC1=CC(=C(C=C1Cl)CNCCC(=O)O)OC)C
6--5036	BMS Patent 6: WO2018044963A1	ACTIVE	CC1=C(C=CC=C1COC1=CC(=C(C=C1Cl)CN[C@H](C(=O)O)CCO)OC)C1=C(C(=CC=C1)COC1=CC(=C(C=C1Cl)CN[C@H](C(=O)O)CCO)OC)C
6--5037	BMS Patent 6: WO2018044963A1	ACTIVE	CC1=C(C=CC=C1COC1=CC(=C(C=C1Cl)CN(CC1=NNC=C1)C)OC)C1=C(C(=CC=C1)COC1=CC(=C(C=C1Cl)CN(C)CC1=NNC=C1)OC)C
6--5038	BMS Patent 6: WO2018044963A1	ACTIVE	CC1=C(C=CC=C1COC1=CC(=C(C=C1Cl)CN(C)CC=1C=NC=NC1)OC)C1=C(C(=CC=C1)COC1=CC(=C(C=C1Cl)CN(CC=1C=NC=NC1)C)OC)C
6--5039	BMS Patent 6: WO2018044963A1	ACTIVE	CC1=C(C=CC=C1COC1=CC(=C(C=C1Cl)CN(C)CC1=CN=CS1)OC)C1=C(C(=CC=C1)COC1=CC(=C(C=C1Cl)CN(CC1=CN=CS1)C)OC)C
6--5500	BMS Patent 6: WO2018044963A1	ACTIVE	CC1=C(C=CC=C1COC1=C(C=C(C=C1)CN1[C@@H](CCCC1)C(=O)O)C)C1=C(C(=CC=C1)COC1=C(C=C(C=C1)CN1[C@@H](CCCC1)C(=O)O)C)C
6--5501	BMS Patent 6: WO2018044963A1	ACTIVE	CC1=C(C=CC=C1COC1=CC(=C(C=C1Cl)CN1[C@@H](CCCC1)C(=O)O)C)C1=C(C(=CC=C1)COC1=CC(=C(C=C1Cl)CN1[C@@H](CCCC1)C(=O)O)C)C
6--5502	BMS Patent 6: WO2018044963A1	ACTIVE	CC1=C(C=CC=C1COC1=CC(=C(C=C1Cl)CNCCC(=O)O)C)C1=C(C(=CC=C1)COC1=CC(=C(C=C1Cl)CNCCC(=O)O)C)C
6--5503	BMS Patent 6: WO2018044963A1	ACTIVE	C(=O)(O)[C@H]1N(CCCC1)CC1=CC(=C(OCC=2C(=C(C=CC2)C2=C(C(=CC=C2)COC2=CC(=C(CN3[C@@H](CCCC3)C(=O)O)C=C2Cl)C)C)C)C=C1OCC=1C=NC=C(C1)C#N)Cl
6--5504	BMS Patent 6: WO2018044963A1	ACTIVE	C(=O)(O)CCNCC1=CC(=C(OCC=2C(=C(C=CC2)C2=C(C(=CC=C2)COC2=CC(=C(CNCCC(=O)O)C=C2Cl)C)C)C)C=C1OCC=1C=NC=C(C1)C#N)Cl
6--5505	BMS Patent 6: WO2018044963A1	ACTIVE	C(=O)(O)[C@H](CCO)N(C)CC1=CC(=C(OCC=2C(=C(C=CC2)C2=C(C(=CC=C2)COC2=CC(=C(CN([C@@H](CCO)C(=O)O)C)C=C2Cl)C)C)C)C=C1OCC=1C=NC=C(C1)C#N)Cl
6--5507	BMS Patent 6: WO2018044963A1	ACTIVE	C(=O)(O)[C@@](CO)(C)NCC1=CC(=C(OCC=2C(=C(C=CC2)C2=C(C(=CC=C2)COC2=CC(=C(CN[C@](C(=O)O)(CO)C)C=C2Cl)C)C)C)C=C1OCC=1C=NC=C(C1)C#N)Cl
ZINC000067770214	In-house Experimental Data	INACTIVE	Cc1cccc(c1)C(=O)N2CCC(CC2)C3=CCN(CC3)CC(=O)N
ZINC000002559804	In-house Experimental Data	INACTIVE	Cc1cc(C)c[n+](c1)CC(=O)c(cc2)cc(c23)Cc4c3cccc4
ZINC000002566983	In-house Experimental Data	INACTIVE	Cc1ccc[n+](c1)CC(=O)c(cc2)cc(c23)Cc4c3cccc4
ZINC000058439482	In-house Experimental Data	INACTIVE	CC[C@H]1CCCN(C1)C(=O)c2cccn(c2=O)Cc3cccc(C)c3
ZINC000072126667	In-house Experimental Data	INACTIVE	Cc1cncc(c1)C(=O)N2CCN(CC2)[C@H](CC3)Cc(c34)cccc4
ZINC000067872373	In-house Experimental Data	INACTIVE	c1cc(C)cc(c12)c(c[nH]2)CN3CCC[C@@H](C3)OCc4cccnc4
ZINC000075118348	In-house Experimental Data	INACTIVE	Cc1cccc(c1)CN2CCN(CC2)C(=O)c3ccc(C)[nH]c3=O
ZINC000072441495	In-house Experimental Data	INACTIVE	Cc1ccc(nn1)Oc2ccc(cc2)C(=O)N3CCC[C@@H](C)C3
ZINC000002735037	In-house Experimental Data	INACTIVE	COc1cccc(c1)C(=O)N2CCC(CC2)N3C[C@@H](C)C[C@@H](C)C3
ZINC000005331035	In-house Experimental Data	INACTIVE	Cc1cccc(c1)C(=O)N2CCN(CC2)c3ccc(F)cc3
ZINC000095414851	In-house Experimental Data	INACTIVE	CCc1cnc(o1)CNc2ccc(cc2C)C(=O)N3CCC[C@@H](C)C3
ZINC000008242469	In-house Experimental Data	INACTIVE	Cc1ccc(C)c(c1)-c(c(c23)cccc3)nn(c2=O)CC(=O)NC4CC4
ZINC000015324146	In-house Experimental Data	INACTIVE	CC(=O)N(CC1)c(c12)ccc(c2)S(=O)(=O)Oc3cc(C)cc(C)c3
ZINC000019235021	In-house Experimental Data	INACTIVE	Cc1cccc(c1)CN2CCN(CC2)C(=O)c3ccc(F)cc3
ZINC000000514798	In-house Experimental Data	INACTIVE	Cc1ccc(C)c(c1)C(=O)N2CCN(CC2)c3ccccc3
ZINC000069812425	In-house Experimental Data	INACTIVE	Cc1cc(C)cc(c1)[C@H](c2cccnc2)NC(=O)Cc3ccc(C)nc3
ZINC000018221726	In-house Experimental Data	INACTIVE	Cc1ccc(C)c(c1)C(=O)N2CCN(CC2)c3ccccn3
ZINC000015324106	In-house Experimental Data	INACTIVE	CC(=O)N(CC1)c(c12)ccc(c2)S(=O)(=O)Oc3cc(C)ccc3C
ZINC000015070858	In-house Experimental Data	INACTIVE	Cc1cccc(c1)CN(C2)CCC[C@]23CCN(C3)C(=O)c4ccoc4
ZINC000000428692	In-house Experimental Data	INACTIVE	CC(=O)N(CC1)c(c12)ccc(c2)S(=O)(=O)Nc3cc(C)ccc3C
ZINC000068200012	In-house Experimental Data	INACTIVE	n1ccccc1[C@H](C)NC(=O)[C@@H]2CCCN(C2)Cc3cccc(F)c3
ZINC000072126668	In-house Experimental Data	INACTIVE	Cc1cncc(c1)C(=O)N2CCN(CC2)[C@@H](CC3)Cc(c34)cccc4
ZINC000012587364	In-house Experimental Data	INACTIVE	C1CC(O)CCN1C(=O)C[C@H](c2ccccc2)c3cccc(Cl)c3
ZINC000091474970	In-house Experimental Data	INACTIVE	Cc1cccc(c1)[C@H]2CCCN(C2)C(=O)C3CCN(CC3)CC(=O)N
ZINC000012715681	In-house Experimental Data	INACTIVE	Cc1cccc(c1)CN(C2=O)CCC[C@@]23CCN(C3)C(=O)C4CCC4
ZINC000068822857	In-house Experimental Data	INACTIVE	Cc1cccc(c1)C(C)(C)CNC(=O)[C@H]2CCCN(C2)C(=O)N
ZINC000067884536	In-house Experimental Data	INACTIVE	Cc1cccc(c1)-c(nc(n2)N)c(c23)CN([C@@H]3C)C(=O)c4cc(N)[nH]n4
ZINC000024328428	In-house Experimental Data	INACTIVE	Cc1cccc(c1)/C=C/C(=O)N2CCC(CC2)c(nn3)n(c34)cccc4
ZINC000067769598	In-house Experimental Data	INACTIVE	Cc1cc(C)cc(c1)C(=O)NCc2cccnc2Oc3ccc(C)nc3
ZINC000004488939	In-house Experimental Data	INACTIVE	CCOc(c1)c(OCC)cc(c12)[C@H](CC(=O)N2)c3ccc(F)cc3
ZINC000012815511	In-house Experimental Data	INACTIVE	c1cc(F)ccc1CNC(=O)c(c(c23)CCC3)nn2-c4ccccc4
ZINC000012992884	In-house Experimental Data	INACTIVE	Fc(c1)c(F)ccc1[C@H](C)NC(=O)CNC(=O)Nc2ccccc2
ZINC000095465616	In-house Experimental Data	INACTIVE	c1c(F)ccc(c12)c(c[nH]2)C(=O)N[C@@H]3CCN(C3=O)c4ccccc4
ZINC000003341897	In-house Experimental Data	INACTIVE	c1cccc(c12)oc(=O)c(c2)C(=O)NCc3cccc(C(F)(F)F)c3
ZINC000075125214	In-house Experimental Data	INACTIVE	o1cccc1-c([nH]c2=O)ccc2C(=O)NCCc(c[nH]3)c(c34)cccc4
ZINC000009503967	In-house Experimental Data	INACTIVE	C1C[C@H](C)Cc(c12)c3c([nH]2)ccc(c3)C(=O)N4CCC(C(=O)N)CC4
ZINC000003781952	In-house Experimental Data	INACTIVE	CC(C)(C)c1ccc(cc1)C(=O)CCCN2CCC(CC2)OC(c3ccccc3)c4ccccc4
ZINC000003824921	In-house Experimental Data	INACTIVE	O=C(O)C(C)(C)c1ccc(cc1)[C@@H](O)CCCN2CCC(CC2)C(O)(c3ccccc3)c4ccccc4
ZINC000003978667	In-house Experimental Data	INACTIVE	C=C1CC[C@H](O)CC\1=C\C=C(/CCC2)[C@@H]([C@]23C)CC[C@H]3[C@@H](C)CCCC(C)C
ZINC000004175630	In-house Experimental Data	INACTIVE	c1cccc(c12)n(c(n2)O)C3CCN(CC3)CCCC(c4ccc(F)cc4)c5ccc(F)cc5
ZINC000003833846	In-house Experimental Data	INACTIVE	Cc1c(O)cccc1C(=O)N[C@@H](CSc2ccccc2)[C@H](O)CN(C3)[C@H](C(=O)NC(C)(C)C)C[C@@H]([C@@H]34)CCCC4
ZINC000000004041	In-house Experimental Data	INACTIVE	c1cc(Cl)ccc1[C@H](O)CN2CCC(CC2)Cc3ccc(F)cc3
ZINC000001755448	In-house Experimental Data	INACTIVE	c1ccccc1C(=O)Oc(c(c23)CC(C)=C(C)C2)ccc3OC(=O)c4ccccc4
ZINC000001736227	In-house Experimental Data	INACTIVE	c1ccccc1-c(cc2)cc(c23)N[C@@H](O3)[C@@H](N4)Oc(c45)ccc(c5)-c6ccccc6
ZINC000017465958	In-house Experimental Data	INACTIVE	O=S(=O)(F)c(cc1)cc(c12)c(Cl)cc(n2)-c3cccc(c3)Sc4ccccc4
ZINC000001568035	In-house Experimental Data	INACTIVE	N1CCCC[C@@H]1[C@H](O)c2cc(nc(C(F)(F)F)c2)-c3ccc(C(F)(F)F)cc3
ZINC000001687247	In-house Experimental Data	INACTIVE	c1ccccc1C(=O)NC(=S)Nc(ccc2C)cc2NC(=S)NC(=O)c3ccccc3
ZINC000001735767	In-house Experimental Data	INACTIVE	Clc(c1)c(Cl)ccc1C(=O)N[C@@H](C)c2ccc(cc2)-c3ccccc3
ZINC000029590275	In-house Experimental Data	INACTIVE	c1cccc(c12)[C@@H](N(C)CC2)Cc3ccccc3NC(=O)c(s4)c(Cl)c(c45)cccc5
ZINC000004376856	In-house Experimental Data	INACTIVE	Cc1ccc(cc1)C(=N2)C[C@H](Sc(c23)cccc3)c4cccc([N+](=O)[O-])c4
ZINC000000084617	In-house Experimental Data	INACTIVE	c1cccc(c12)C(=O)N(C2=O)[C@@H](C(=O)O)Cc(c[nH]3)c(c34)cccc4
ZINC000000398390	In-house Experimental Data	INACTIVE	Cc1ccccc1NC(=O)Oc2cccc(c2)OC(=O)c3ccccc3
ZINC000017860685	In-house Experimental Data	INACTIVE	c1ccccc1N/N=c(\ccc2=O)c(=O)c\2=N/Nc3ccccc3
ZINC000001748908	In-house Experimental Data	INACTIVE	c1cccc(oc2=O)c1c(c23)OC(c(cc4OC)ccc4OC)=C[C@H]3c5ccc(OC)c(c5)OC
ZINC000001699287	In-house Experimental Data	INACTIVE	O=C(O)c1ccccc1Nc2ccc(cc2OC)-c3ccc(c(c3)OC)Nc4ccccc4C(=O)O
ZINC000008582204	In-house Experimental Data	INACTIVE	O=C(O)c1ccccc1-c2ccccc2C(=O)Nc(cc3)cc(c34)nc(O)c5c4cccc5
ZINC000001163259	In-house Experimental Data	INACTIVE	c1cccc(c12)cc(cc2)C(=O)CSc(n3)sc(c34)cc([N+](=O)[O-])cc4
ZINC000013144542	In-house Experimental Data	INACTIVE	Fc1ccc(cc1)-c2cc(-c3cccs3)cc(n2)-c4ccccc4
ZINC000001675858	In-house Experimental Data	INACTIVE	c1ccccc1C(=O)c2ccc(cc2)Sc3ccc([N+](=O)[O-])cc3
ZINC000000161700	In-house Experimental Data	INACTIVE	CCNc1nc(Cl)nc(n1)-c(c(c23)cccc3)cn2-c4ccccc4
ZINC000001584497	In-house Experimental Data	INACTIVE	c1ccccc1C(=O)Nc(nc2CCC)nc(n2)NC(=O)c3ccccc3
ZINC000004824902	In-house Experimental Data	INACTIVE	c1cc(Cl)ccc1[C@@H](N=C2N)N(C(=N2)N)c3ccc(S(=O)(=O)N)cc3
ZINC000013142993	In-house Experimental Data	INACTIVE	c1ncccc1C(=O)c(c(n23)cccc3)cc(c2=O)-c4ccccn4
ZINC000013597368	In-house Experimental Data	INACTIVE	Clc(c1)cccc1\N=C(\C2=O)C[C@@H](c3ccc(Cl)cc3)N2c4cccc(Cl)c4
ZINC000000039221	In-house Experimental Data	INACTIVE	n1ccccc1-c2nc(-c3ccccn3)nc(n2)-c4ccccn4
ZINC000008581460	In-house Experimental Data	INACTIVE	CCN(CC)c1ccc(cc1)/C=C\c(nc(c23)cccc3)cc2-c4ccccc4
ZINC000004887389	In-house Experimental Data	INACTIVE	c1ccccc1-c(n(c23)c(C)nn2)nc(n3)-c4ccccc4
ZINC000004748141	In-house Experimental Data	INACTIVE	c1cc(F)ccc1Nc(nc2C)nc(c2[N+](=O)[O-])Nc3ccc(F)cc3
ZINC000003954311	In-house Experimental Data	INACTIVE	c1ccccc1C(=O)C[C@H](C=C2)N(c(c23)cccc3)C(=O)c4ccccc4
ZINC000026730911	In-house Experimental Data	INACTIVE	O=C(O)C[C@H]1OCC=C(CN(CC2)[C@H]3C4)[C@H]4[C@@H]1[C@@H]5NC(C=6[C@]235)=C([N+](=O)[O-])C(=O)C(=O)C6
ZINC000004367141	In-house Experimental Data	INACTIVE	c1nn(C)c(c12)nc(Cl)nc2Nc3ccc([N+](=O)[O-])cc3
ZINC000013123269	In-house Experimental Data	INACTIVE	O=[N+]([O-])c1cccc(c1)/C=C/c2nc[nH]c2[N+](=O)[O-]
ZINC000001676892	In-house Experimental Data	INACTIVE	CCCn(cn1)c(c12)nc(N)nc2Sc3c([N+](=O)[O-])ncn3C
ZINC000004705802	In-house Experimental Data	INACTIVE	Cc1ccc(C(C)C)cc1NC(=O)Nc2ccc([N+](=O)[O-])cc2
ZINC000017313408	In-house Experimental Data	INACTIVE	c1ccccc1CN(Cc2ccccc2)C[C@@H](OC3=O)CN3/N=C/c4ccc(o4)[N+](=O)[O-]
ZINC000001668429	In-house Experimental Data	INACTIVE	N1CCN=C1c(cc2)ccc2NC(=O)c3ccc(c([N+](=O)[O-])c3)C(=O)Nc4ccc(cc4)C5=NCCN5
ZINC000004707792	In-house Experimental Data	INACTIVE	COc1cc(c(N)c([N+](=O)[O-])c1)SSc2cc(OC)cc([N+](=O)[O-])c2N
ZINC000003100631	In-house Experimental Data	INACTIVE	O=[N+]([O-])c(cc1)cc(c12)c3c([nH]2)nc4c(n3)cccc4
ZINC000004896601	In-house Experimental Data	INACTIVE	O=[N+]([O-])c(cc1)ccc1NC(=O)Nc2ccc(cc2)Oc3ccc(cc3)NC(=O)Nc4ccc([N+](=O)[O-])cc4
ZINC000004823467	In-house Experimental Data	INACTIVE	c1cc(C)ccc1OP(=O)(Oc(cc2)ccc2C)Nc3ccc([N+](=O)[O-])cn3
ZINC000001621543	In-house Experimental Data	INACTIVE	O=c1n(C)c(=O)n(C)c(c12)nc([nH]2)CCCc3ccc([N+](=O)[O-])cc3
ZINC000004963971	In-house Experimental Data	INACTIVE	O=C(O)CCC(=O)OCCN(C(=O)C(Cl)Cl)Cc1ccc(cc1)Oc2ccc([N+](=O)[O-])cc2
ZINC000001699686	In-house Experimental Data	INACTIVE	O\N=C(C(F)(F)F)\Nc(c(Br)c1)cc(C2=O)c1c(c23)ccc(c3)[N+](=O)[O-]
ZINC000005328871	In-house Experimental Data	INACTIVE	Clc1cc([N+](=O)[O-])ccc1NC(=O)COc2cc(Cl)c(Cl)cc2Cl
ZINC000003878369	In-house Experimental Data	INACTIVE	Nc1ccc(cc1[N+](=O)[O-])Oc2ccc(N)c([N+](=O)[O-])c2
ZINC000001728821	In-house Experimental Data	INACTIVE	Cc1ccc([N+](=O)[O-])cc1NC(=O)Nc2ccc(S(=O)(=O)N)cc2
ZINC000021428582	In-house Experimental Data	INACTIVE	O=[N+]([O-])c(cc1)ccc1C(=O)Nc2ccc(cc2)Nc3ccncc3
ZINC000005103461	In-house Experimental Data	INACTIVE	c1cc([N+](=O)[O-])cc(c12)c(ccn2)Nc(cc3)ccc3C(=O)Nc4ccc(cc4)Nc5ccncc5
ZINC000017465965	In-house Experimental Data	INACTIVE	O=[N+]([O-])c1ccc(c([N+](=O)[O-])c1)Nc2ccc(cc2)Oc3ccc([N+](=O)[O-])cc3[N+](=O)[O-]
ZINC000001735469	In-house Experimental Data	INACTIVE	CCOC(=O)c1ccc(cc1)Nc2sc(c(N)c2C#N)C(=O)c3cccc([N+](=O)[O-])c3
ZINC000005011932	In-house Experimental Data	INACTIVE	c1cc([N+](=O)[O-])cc(c12)c(ccn2)Nc(cc3[N+](=O)[O-])ccc3C(=O)Nc4ccc(cc4)Nc5ccncc5
ZINC000001738764	In-house Experimental Data	INACTIVE	O=[N+]([O-])c(c1)cccc1NC(=O)c2cccc(c2)C(=O)Nc3cccc([N+](=O)[O-])c3
ZINC000013597732	In-house Experimental Data	INACTIVE	CC(=O)Nc1nc(=O)c(c(C)[nH]1)CCCOc2ccc([N+](=O)[O-])cc2
ZINC000001751425	In-house Experimental Data	INACTIVE	Cc1ccc([N+](=O)[O-])cc1NC(=O)Nc2onc(C)c2C
ZINC000004797042	In-house Experimental Data	INACTIVE	COc1cc([N+](=O)[O-])ccc1NC(=O)Oc2ccc(cc2)NC(=O)C
ZINC000018057104	In-house Experimental Data	INACTIVE	Cn1ccc(cc1)=Nc2ccc(cc2)NC(=O)c3ccc(cc3)/N=c(\ccn4C)c(c45)cc([N+](=O)[O-])cc5
ZINC000001562705	In-house Experimental Data	INACTIVE	CN(C)CCOc(cc1)cc(c12)C(=O)/C(C2)=C/c3ncc([N+](=O)[O-])n3C
ZINC000000728291	In-house Experimental Data	INACTIVE	O=[N+]([O-])c(cc1)ccc1[C@@H](C(C#N)=C(O2)N)c(c23)c(C)nn3-c4ccccc4
ZINC000004217305	In-house Experimental Data	INACTIVE	C1CCCN1CCN(C2=O)C(=O)c3cc([N+](=O)[O-])cc(c3c24)ccc4
ZINC000005390471	In-house Experimental Data	INACTIVE	c1cccc(c12)c3c(n2CC)ccc(c3)NC(=O)Nc4ccc([N+](=O)[O-])cc4C
ZINC000001574615	In-house Experimental Data	INACTIVE	c1cccc(c12)sc(n2)NC(=O)Nc3ccc(Cl)c([N+](=O)[O-])c3
ZINC000005665089	In-house Experimental Data	INACTIVE	Clc1cc([N+](=O)[O-])ccc1NC(=O)Nc(n2)sc(c23)cccc3
ZINC000001577779	In-house Experimental Data	INACTIVE	CC1(C)N=C(N)N=C(N1)NCCCOc2ccc([N+](=O)[O-])cc2
ZINC000000075296	In-house Experimental Data	INACTIVE	Cc1cc(C)c(C#N)c(n1)Sc2nc(C)c([N+](=O)[O-])c(C)c2C#N
ZINC000005479451	In-house Experimental Data	INACTIVE	Cn1c([N+](=O)[O-])cnc1N2CCN(C2=O)c3nncs3
ZINC000013213516	In-house Experimental Data	INACTIVE	n1cc(C)ccc1N([C@@H](N23)C=CC(C)=C2)ON=C3c4cccc([N+](=O)[O-])c4
ZINC000003777839	In-house Experimental Data	INACTIVE	CCc1nc(N)nc(N)c1-c2ccc(c([N+](=O)[O-])c2)N(C)Cc3ccccc3
ZINC000001622269	In-house Experimental Data	INACTIVE	Cn1cnc([N+](=O)[O-])c1Sc2nnc(n2C)-c3cccnc3
ZINC000003953842	In-house Experimental Data	INACTIVE	c1ccccc1-c(c(c23)cccc3)c(C(=O)O)c(c2)-c4c(ccc(c5)O)c5oc(c46)cc(=O)cc6
ZINC000004771329	In-house Experimental Data	INACTIVE	c1ccccc1C(c2ccccc2)n3cc[n+](c3)C(c4ccccc4)c5ccccc5
ZINC000002034999	In-house Experimental Data	INACTIVE	c1cccc(oc2=O)c1c(c23)OC(c(cc4OC)ccc4OC)=C[C@@H]3c5ccc(OC)c(c5)OC
ZINC000001690904	In-house Experimental Data	INACTIVE	Cc(c1)ccc(O2)c1[C@](O3)(c4ccc(Cl)cc4)Oc(ccc(C)c5)c5[C@]23c6ccc(Cl)cc6
ZINC000017012992	In-house Experimental Data	INACTIVE	c1ccccc1/N=c(\nc2)nc(c23)n(-c4ccccc4)c(-c5ccccc5)c(n3)-c6ccccc6
ZINC000011616854	In-house Experimental Data	INACTIVE	COc1cc(cc(OC)c1O)[C@@H]2[C@@H](C(=O)OC3)[C@@H]3[C@H](c(c24)cc5c(c4)OCO5)O[C@H](O6)[C@@H](O)[C@H](O)[C@H]([C@H]67)O[C@@H](OC7)c8cccs8
ZINC000001725304	In-house Experimental Data	INACTIVE	c1cc(Cl)ccc1-c(nc(n2)N)c(c23)CN(C3=O)Cc4ccccc4
ZINC000005203210	In-house Experimental Data	INACTIVE	c1ccccc1C2(c3ccccc3)CC(=O)c(c24)cc(-c5ccccc5)c(c4)-c6ccccc6
ZINC000001565164	In-house Experimental Data	INACTIVE	O=c1n(C)c(=O)n(C)c(c12)nc(-c3ccccc3)cc2-c4ccccc4
ZINC000001588364	In-house Experimental Data	INACTIVE	O=[N+]([O-])c(c1)cccc1-c(nc2N)cc(n2)-c3cc(nc(n3)N)-c4cccc([N+](=O)[O-])c4
ZINC000001611396	In-house Experimental Data	INACTIVE	c1ccccc1-c(n2)nc(C)c(c23)nc(C(C)C)n3Nc4ccccc4
ZINC000005809188	In-house Experimental Data	INACTIVE	O=[N+]([O-])c(c1)cccc1N(C(=O)/C2=N\NC(=N)N)C(=O)[C@@H]2C(=O)Nc3cccc([N+](=O)[O-])c3
ZINC000006513848	In-house Experimental Data	INACTIVE	c1cc(F)ccc1[C@@H](S2(=O)=O)CC(=Nc(c23)cccc3)c4ccccc4Cl
ZINC000001629323	In-house Experimental Data	INACTIVE	COC(=O)[C@@H](C(=O)C(=O)N)c1csc(n1)-n2nc(-c3ccccc3)cc2-c4ccccc4
ZINC000005824102	In-house Experimental Data	INACTIVE	c1cc(C)ccc1S(=O)(=O)N(CC)/N=C(\C[C@@H]23)c4c(CC(=O)N(C3)CC=C2)c5c([nH]4)cccc5
ZINC000016958490	In-house Experimental Data	INACTIVE	c1ccccc1C2=C[C@H](OCc3ccccc3)[C@@H](OCc4ccccc4)[C@@H](O2)COCc5ccccc5
ZINC000008652225	In-house Experimental Data	INACTIVE	O=C(O)[C@@H](C)CC(=O)Nc1ccccc1CC(c(c[nH]2)c(c23)cccc3)c(c[nH]4)c(c45)cccc5
ZINC000005124940	In-house Experimental Data	INACTIVE	c1ccccc1Sc(ccc2)c(c23)c4c5c(c3-c6ccccc6)cccc5[S+](C4)c7ccccc7
ZINC000013000767	In-house Experimental Data	INACTIVE	c1ccccc1C(=O)c(c(c23)cccc3)c(C[C@@H](O)c4cccnc4)n2C(=O)c5ccccc5
ZINC000004974372	In-house Experimental Data	INACTIVE	O=[N+]([O-])c1ccc(c([N+](=O)[O-])c1)N/N=C(c2ccccc2F)/c(cc3)cc(c34)cccc4
ZINC000012952492	In-house Experimental Data	INACTIVE	c1ccccc1[C@](C#N)(c2ccccn2)Cc3ccc(cc3)C[C@@](C#N)(c4ccccn4)c5ccccc5
ZINC000001719996	In-house Experimental Data	INACTIVE	Clc1ccc(cc1)-c2cc(-c3ccc(Cl)cc3)n(n2)-c4ccccc4
ZINC000005723487	In-house Experimental Data	INACTIVE	N#Cc1cc([N+](=O)[O-])ccc1/N=C(\O)C(=O)/C([C@H](OC2)c(c23)cccc3)=C(/O)c(cc4)cc(c45)cccc5
ZINC000001590357	In-house Experimental Data	INACTIVE	N=C(N)c1ccc(cc1)Nc2ccc(cc2)-c(c3)[nH]c(c34)cc(cc4)C(=N)N
ZINC000004953317	In-house Experimental Data	INACTIVE	O=[N+]([O-])c1ccc(cc1)C(c(c[nH]2)c(c23)cccc3)c(c[nH]4)c(c45)cccc5
ZINC000001588365	In-house Experimental Data	INACTIVE	O=[N+]([O-])c(cc1)ccc1-c(nc2N)cc(n2)-c3cc(nc(n3)N)-c4ccc([N+](=O)[O-])cc4
ZINC000008652843	In-house Experimental Data	INACTIVE	Nc1ccc(cc1)C(=O)N/C(=C\c2cccc([N+](=O)[O-])c2)c(n3)[nH]c(c34)ccc(Cl)c4
ZINC000001026848	In-house Experimental Data	INACTIVE	c1cccc(c12)CCCN2c3nc(N4CCCCC4)nc(n3)N5CCOCC5
ZINC000017303185	In-house Experimental Data	INACTIVE	c1ccccc1NC(=O)c(c2)c(O)c(c(c23)cccc3)/N=N/c4ccc([N+](=O)[O-])cc4
ZINC000017303183	In-house Experimental Data	INACTIVE	c1ccccc1NC(=O)c(c2)c(O)c(c(c23)cccc3)/N=N\c4cccc([N+](=O)[O-])c4
ZINC000004416862	In-house Experimental Data	INACTIVE	O=[N+]([O-])c1ccc(cc1)C(c2ccccc2)c3ccccc3
ZINC000005124962	In-house Experimental Data	INACTIVE	CN(C)c1ccc(cc1)C(C#N)(c2ccc(N(C)C)cc2)c3ccc(N(C)C)cc3
ZINC000001675857	In-house Experimental Data	INACTIVE	O=[N+]([O-])c(cc1)ccc1C(=O)c2ccc(cc2)-c3ccccc3
ZINC000169311798	In-house Experimental Data	INACTIVE	C[C@]12O/C=C\[C@H](OC)[C@@H](C)[C@@H](OC(=O)C)[C@H](C)[C@H](O)[C@H](C)[C@@H](O)[C@@H](C)\C=C/C=C(C)\C(=O)Nc3c4c(nc5n4ccc(c5)C)c6c(c3O)c(O)c(C)c(O1)c6C2=O
ZINC000000057493	In-house Experimental Data	INACTIVE	Cc1nnc(s1)NS(=O)(=O)c2ccc(N)cc2
ZINC000000049141	In-house Experimental Data	INACTIVE	COc1ccc(nn1)NS(=O)(=O)c2ccc(N)cc2
ZINC000001590927	In-house Experimental Data	INACTIVE	Cc1cc(Br)c(c(Br)c1)NC(=O)c2c(noc2C)-c3c(Cl)cccc3Cl
ZINC000001569236	In-house Experimental Data	INACTIVE	Clc1cccc(C)c1/N=C(\SC(=C)C23CCCCC3)N2C(=O)c(s4)c(Cl)c(c45)cccc5
ZINC000001566917	In-house Experimental Data	INACTIVE	Cc1cc(C)cc(C)c1/N=C(\SC(=C)C23CCCCC3)N2C(=O)c(s4)c(Cl)c(c45)cccc5
ZINC000001569237	In-house Experimental Data	INACTIVE	Clc1ccccc1/N=C(\SC(=C)C23CCCCC3)N2C(=O)c(s4)c(Cl)c(c45)cccc5
ZINC000001694053	In-house Experimental Data	INACTIVE	N1CCN=C1c(cc2)ccc2NC(=O)c3ccc(Cl)c(c3)C(=O)Nc4ccc(cc4)C5=NCCN5
ZINC000001718485	In-house Experimental Data	INACTIVE	c1cc(Br)ccc1Nc(nc(c23)n(C)nc2)nc3Nc4ccc(Br)cc4
ZINC000018213583	In-house Experimental Data	INACTIVE	Clc1ccccc1/N=C(\SC(=C)C2(C)C)N2C(=O)c(s3)c(Cl)c(c34)cccc4
ZINC000001559756	In-house Experimental Data	INACTIVE	c1ccccc1C(=O)Oc2ccc(cc2)NC(=O)c(c3)c(Br)cc(c34)OCO4
ZINC000001676311	In-house Experimental Data	INACTIVE	CC(C)OC(=O)Nc1ccc(c(Cl)c1)-c2ccc(cc2Cl)NC(=O)OC(C)C
ZINC000001568966	In-house Experimental Data	INACTIVE	Cc1cccc(c1)Nc2sc(c(N)c2C#N)C(=O)c(c3)oc(c34)ccc(Cl)c4
ZINC000004726869	In-house Experimental Data	INACTIVE	CCOC(=O)CC(=O)NC(C)(C)CCCCC(C)(C)NC(=O)CC(=O)OCC
ZINC000017465824	In-house Experimental Data	INACTIVE	CCCCCCCCCCCCC(NC(=O)C)(C(=O)OCC)C(=O)OCC
ZINC000004720972	In-house Experimental Data	INACTIVE	COc1ccc(cc1)NC(=O)c(c2)c(O)cc(c23)c4c(cc3)c5c([nH]4)cccc5
ZINC000001566093	In-house Experimental Data	INACTIVE	O1COc(c12)cc(Br)c(c2)C(=O)Nc(ccc3)c(c34)cccc4
ZINC000001734092	In-house Experimental Data	INACTIVE	c1ccccc1OC(=O)c(ccc2)c(c23)c(ccc3)C(=O)Oc4ccccc4
ZINC000004416197	In-house Experimental Data	INACTIVE	c1ccccc1N(c2ccccc2)C(=O)N(c3ccccc3)c4ccccc4
ZINC000000639634	In-house Experimental Data	INACTIVE	CCOC(=O)c1c(C)nc(C)c(C(=O)OCC)c1-c2ccc(OC)cc2
ZINC000001741812	In-house Experimental Data	INACTIVE	CCCCOc1ccc(cc1)OC(=O)Nc2cc(Cl)ccc2OC
ZINC000000145517	In-house Experimental Data	INACTIVE	Clc1ccc(cc1)-c2nc(cs2)-c(c3)oc(c34)ccc(Cl)c4
ZINC000011678567	In-house Experimental Data	INACTIVE	c1cc(Cl)ccc1[C@H](C#N)c(cc2C)c(Cl)cc2NC(=O)c3cc(I)cc(I)c3O
ZINC000001581743	In-house Experimental Data	INACTIVE	c1cc(F)ccc1C(=O)C[n+]2ccn(c2)C[C@@H](c3ccc(Cl)cc3Cl)OCc4ccc(Cl)cc4Cl
ZINC000004181896	In-house Experimental Data	INACTIVE	Oc1c(I)cc(I)cc1C(=O)Nc2ccc(c(Cl)c2)Oc3ccc(Cl)cc3
ZINC000003830993	In-house Experimental Data	INACTIVE	O=C(O)[C@@H](N)Cc1cc(I)c(c(I)c1)Oc2cc(I)c(O)c(I)c2
ZINC000008681598	In-house Experimental Data	INACTIVE	O=C(O)Cc1cc(I)c(c(I)c1)Oc2cc(I)c(O)c(I)c2
ZINC000004428272	In-house Experimental Data	INACTIVE	c1ccccc1[C@@H](C(=O)O)Cc2cc(I)c(O)c(I)c2
ZINC000003831116	In-house Experimental Data	INACTIVE	CC(=O)Nc1c(I)c(C(=O)O)c(I)c(c1I)N(C)C(=O)C
ZINC000003831000	In-house Experimental Data	INACTIVE	O=C(O)[C@H](N)Cc1cc(I)c(c(I)c1)Oc2ccc(O)c(I)c2
ZINC000004099032	In-house Experimental Data	INACTIVE	O[C@H]1CC[C@H]([C@@]12C)[C@H]3[C@H](CC2)c4c(CC3)cc(cc4)OC(=O)N(CCCl)CCCl
ZINC000008221225	In-house Experimental Data	INACTIVE	CC1(C)C[C@@H](O)C=C(C)[C@@H]1/C=C/C(C)=C/C=C/C(C)=C/C=C/C=C(\C)/C=C/C=C(\C)/C=C/C(C2(C)C)=C(C)C[C@@H](O)C2
ZINC000085536995	In-house Experimental Data	INACTIVE	[nH]1cc(C)c(c12)c3c(cc2O)N(C[C@H]3CCl)C(=O)c(c4)[nH]c(c45)ccc(c5)NC(=O)Nc(cc6)cc(c67)cc([nH]7)C(=O)N(C[C@H]8CCl)c(c89)cc(O)c1c9c(C)c[nH]1
ZINC000052955754	In-house Experimental Data	INACTIVE	C12c3c4c(ccc3)[nH]cc4C[C@H]2N(C)C[C@@H](C=1)C(=O)N[C@@](O5)(C)C(=O)N6[C@H](C(=O)N([C@@H]7[C@]56O)CCC7)Cc8ccccc8
ZINC000003780340	In-house Experimental Data	INACTIVE	Oc1cc(C)c(c2c13)c4c5c(c(O)cc4C)c(=O)c6c7c(c(O)cc6O)c8c(c2c57)c(c3=O)c(O)cc8O
ZINC000006716957	In-house Experimental Data	INACTIVE	Cc1cn(cn1)-c2cc(cc(C(F)(F)F)c2)NC(=O)c3ccc(C)c(c3)Nc4nccc(n4)-c5cccnc5
ZINC000001872131	In-house Experimental Data	INACTIVE	c1cc(O)c(C(C)C)c(c1[C@]23C)CC[C@H]2C(C)(C)CCC3
ZINC000036701290	In-house Experimental Data	INACTIVE	c1ccnn(c12)c(cn2)C#Cc3cc(ccc3C)C(=O)Nc4ccc(c(C(F)(F)F)c4)CN5CCN(C)CC5
ZINC000003938708	In-house Experimental Data	INACTIVE	c1ccc(OC)c(c12)C(=O)c3c(C2=O)c(O)c4c(c3O)[C@@H](O[C@H]5C[C@H](N)[C@H](O)[C@@H](O5)C)C[C@](C4)(O)/C(C)=N/NC(=O)c6ccccc6
ZINC000004214532	In-house Experimental Data	INACTIVE	C1=CC(=O)C=C([C@]12C)CC[C@H]3[C@H]4[C@](C)(C[C@@H]([C@]23F)O)[C@]5([C@@H](C4)OC(O5)(C)C)C(=O)COC(=O)c(c6)oc(c67)cccc7
ZINC000003875481	In-house Experimental Data	INACTIVE	CC(O1)(C)O[C@H](C2)[C@]1(C(=O)CO)[C@@](C)(C[C@@H]([C@@]34F)O)[C@@H]2[C@@H]3CCC([C@@]45C)=CC(=O)C=C5
ZINC000003936686	In-house Experimental Data	INACTIVE	C=C(C)[C@H](CC1)[C@@H]([C@]12C(=O)O)[C@@H]3[C@@](C)(CC2)[C@@]4(C)[C@H](CC3)[C@]5(C)[C@@H](CC4)C(C)(C)[C@H](CC5)OC(=O)CC(C)(C)C(=O)O
ZINC000096006127	In-house Experimental Data	INACTIVE	CCCCCCCC/C=C\CCCCCCCCCCCCCC(=O)N[C@@H](CO[C@@H]1O[C@H](CO)[C@H](O)[C@@H]([C@H]1O)OS(=O)(=O)O)[C@H](O)/C=C/CCCCCCCCCCCCC
ZINC000096006102	In-house Experimental Data	INACTIVE	O=C(O)CCC(=O)SCCNC(=O)CCNC(=O)[C@H](O)C(C)(C)CO[P@@](=O)(O)O[P@@](=O)(O)OC[C@@H]1O[C@H]([C@H](O)[C@H]1OP(=O)(O)O)n(cn2)c(c23)ncnc3N
ZINC000053683247	In-house Experimental Data	INACTIVE	c1cccc(c12)C[C@@H](O)[C@@H]2NC(=O)[C@@H]([C@H](C)c3ccccc3)C[C@@H](O)CN4CCN(Cc(cc5)cc(c56)OCO6)C[C@@H]4C(=O)NC(C)(C)C
ZINC000003944422	In-house Experimental Data	INACTIVE	CC(C)c1nc(cs1)CN(C)C(=O)N[C@@H](C(C)C)C(=O)N[C@@H](Cc2ccccc2)C[C@H](O)[C@H](Cc3ccccc3)NC(=O)OCc4cncs4
ZINC000085540254	In-house Experimental Data	INACTIVE	C[C@H]1CC[C@H]([C@@H](CC)C(=O)O)O[C@H]1[C@@H](C)[C@H](O)[C@H](C)C(=O)[C@H](CC)[C@H]([C@@H](C)C[C@H]2C)O[C@]23C=C[C@@H](O)[C@@]4(O3)CC[C@@](O4)(C)[C@H](O[C@H]5C)CC[C@]5(O)CC
ZINC000085540282	In-house Experimental Data	INACTIVE	C[C@H]1C[C@H](C)[C@H]([C@@H](CC)C(=O)O)O[C@H]1[C@@H](C)[C@H](O)[C@H](C)C(=O)[C@H](CC)[C@H]([C@@H](C)C[C@H]2C)O[C@]23C=C[C@@H](O)[C@@]4(O3)CC[C@@](O4)(C)[C@H](O[C@H]5C)CC[C@]5(O)CC
ZINC000001530755	In-house Experimental Data	INACTIVE	CC(C)(C)c(c1)c(O)c(C(C)(C)C)cc1SC(C)(C)Sc2cc(C(C)(C)C)c(O)c(c2)C(C)(C)C
ZINC000003831151	In-house Experimental Data	INACTIVE	CC(C)(O)c1ccccc1CC[C@@H](SCC2(CC2)CC(=O)O)c3cccc(c3)/C=C/c(cc4)nc(c45)cc(Cl)cc5
ZINC000003914596	In-house Experimental Data	INACTIVE	C1CCC[C@@H]([C@@H]12)CN([C@@H](C2)C(=O)NC(C)(C)C)C[C@@H](O)[C@H](Cc3ccccc3)NC(=O)[C@H](CC(=O)N)NC(=O)c(cc4)nc(c45)cccc5
ZINC000003871916	In-house Experimental Data	INACTIVE	CC1(C)CCC(C)(C)c(c12)ccc(c2)C(=O)c(cc3)cc(c34)ccc(c4)C(=O)O
ZINC000003978005	In-house Experimental Data	INACTIVE	[C@H]12c3c4c(ccc3)[nH]cc4C[C@H]2N(C)C[C@@H](C1)C(=O)N[C@@](O5)(C)C(=O)N6[C@H](C(=O)N([C@@H]7[C@]56O)CCC7)Cc8ccccc8
ZINC000043195317	In-house Experimental Data	INACTIVE	CN1CCN(CC1)C2CCN(CC2)C(=O)Nc3cc(ccn3)Oc4ccc(c(F)c4)NC(=O)C5(CC5)C(=O)Nc6ccc(F)cc6
ZINC000003995616	In-house Experimental Data	INACTIVE	c1ccccc1C[C@@H](C(=O)N([C@@H]2[C@]34O)CCC2)N4C(=O)[C@](O3)(C(C)C)NC(=O)[C@H](C5)CN(C)[C@@H]6Cc7c[nH]c(ccc8)c7c8[C@@H]56
ZINC000064033452	In-house Experimental Data	INACTIVE	O=C(O)c(c1)cccc1-c2nc(ccc2C)NC(=O)C3(CC3)c(cc4)cc(c45)OC(F)(F)O5
ZINC000000896717	In-house Experimental Data	INACTIVE	Cc1ccccc1S(=O)(=O)\N=C(O)\c(cc2OC)ccc2Cc(cn3C)c(c34)cc(cc4)NC(=O)OC5CCCC5
ZINC000001612996	In-house Experimental Data	INACTIVE	C1OC(=O)[C@](O)(CC)c(c2)c1c(=O)n(C3)c2c(c34)nc5c(c4CC)cc(cc5)OC(=O)N6CCC(CC6)N7CCCCC7
ZINC000004214337	In-house Experimental Data	INACTIVE	O=C(C=1)C=C[C@](C)([C@H]2CC3)C1[C@H](C4)[C@H]4[C@H]2[C@H]([C@H]5[C@@H]6C5)[C@@]3(C)[C@]67CCC(=O)O7
ZINC000000895969	In-house Experimental Data	INACTIVE	CCCO
ZINC000028646872	In-house Experimental Data	INACTIVE	COc1cc(ccc1O)/C=C/C(=O)O[C@@H](CC2)C(C)(C)[C@@H]3CC[C@H]([C@@]4([C@@]235)C5)[C@@]6(C)[C@](C)(CC4)[C@H](CC6)[C@H](C)CCC=C(C)C
ZINC000096006038	In-house Experimental Data	INACTIVE	C1C[C@H](O)C[C@@H]([C@]12C)CC[C@H]3[C@H]4[C@](C)([C@H](O)C[C@H]23)[C@@H](CC4)[C@H](C)CCC(=O)N(CCCNC(=O)[C@@H](O)[C@@H](O)[C@H](O)[C@H](O)CO)CCCNC(=O)[C@@H](O)[C@@H](O)[C@H](O)[C@H](O)CO
ZINC000008214604	In-house Experimental Data	INACTIVE	C[C@]1(O)CC[C@H]([C@@]12C)[C@H]3[C@H](CC2)[C@]4(C)[C@@H](CC3)C/C([C@@H](C4)C)=N\N=C(\[C@H](C)C5)C[C@@H]([C@]56C)CC[C@@H]7[C@@H]6CC[C@@]8(C)[C@H]7CC[C@]8(C)O
ZINC000027990463	In-house Experimental Data	INACTIVE	FC(F)(F)c(cc1)ccc1-c2ccccc2C(=O)NC3CCN(CC3)CCCCC4(C(=O)NCC(F)(F)F)c(cccc5)c5c(c46)cccc6
ZINC000096006117	In-house Experimental Data	INACTIVE	C/C=C/C=C/[C@@H](C(C)(C)[C@@H](O)[C@H]1O)O[C@@]1(O)[C@H](CC)C(=O)NC/C=C/C=C(\C)[C@@H](OC)[C@H](C)[C@@H]2O[C@H]([C@H](O)[C@H]2O)/C=C/C=C/C=C(\C)C(=O)c3c(O)ccn(C)c3=O
ZINC000096941866	In-house Experimental Data	INACTIVE	[nH]1c(=O)ccc(c12)c(ccc2O)[C@@H](O)CNCc3cc(Cl)c(cc3OC)NC(=O)CCN4CCC(CC4)OC(=O)Nc5ccccc5-c6ccccc6
ZINC000004216707	In-house Experimental Data	INACTIVE	CC[C@@]1(O)CC[C@@H](O[C@H]1C)[C@@]2(CC)O[C@@H]([C@H](C2)C)[C@@H](CC)C(=O)[C@@H](C)[C@@H](O)[C@H](C)CCc3ccc(C)c(O)c3C(=O)O
ZINC000003978270	In-house Experimental Data	INACTIVE	C1CC(C)(C)C[C@H]([C@]12C)C=3[C@@](C)(CC2)[C@@]4(C)[C@H](CC3)[C@]5(C)[C@@H](CC4)C(C)(C)[C@@H](O)CC5
ZINC000003925433	In-house Experimental Data	INACTIVE	O[C@H]1C[C@H](O)CC(\C1=C)=C\C=C(/CCC2)[C@@H]([C@]23C)CC[C@@H]3[C@H](C)/C=C/C=C/C(O)(CC)CC
ZINC000068204830	In-house Experimental Data	INACTIVE	COC(=O)N[C@@H](C(C)C)C(=O)N1CCC[C@H]1c2ncc([nH]2)-c3ccc(cc3)-c4ccc(cc4)-c5cnc([nH]5)[C@@H]6CCCN6C(=O)[C@H](C(C)C)NC(=O)OC
ZINC000003874886	In-house Experimental Data	INACTIVE	CC(=O)c1c(O)c(C)c(O)c(c1O)Cc(c2O)c(O)c(c(c23)OC(C)(C)C=C3)C(=O)/C=C/c4ccccc4
ZINC000004081455	In-house Experimental Data	INACTIVE	C=C(C)[C@H](CC1)[C@@H]([C@]12C)[C@@H]3[C@@](C)(CC2)[C@@]4(C)[C@H](CC3)[C@]5(C)[C@@H](CC4)C(C)(C)[C@@H](O)CC5
ZINC000029213660	In-house Experimental Data	INACTIVE	O[C@H]1CC[C@H]([C@@]12C)[C@H]3[C@@H](CC2)c4c(cc(O)cc4)C[C@H]3CCCCCCCCC[S@@](=O)CCCC(F)(F)C(F)(F)F
ZINC000003775575	In-house Experimental Data	INACTIVE	CC(C)c1c(O)c(O)c(C=O)c(c12)c(O)c(c(C)c2)-c(c(C)c3)c(O)c(c34)c(C=O)c(O)c(O)c4C(C)C
ZINC000085536940	In-house Experimental Data	INACTIVE	CN(C)[C@H]([C@H]1O)C[C@@H](C)O[C@H]1O[C@@H](C(=O)[C@@](F)(C)C(=O)O[C@@H]2CC)C[C@](C)(OC)C[C@@H](C)C(=O)[C@H](C)[C@H]([C@@]23C)N(C(=O)O3)CCCCn4cc(nn4)-c5cccc(N)c5
ZINC000096941868	In-house Experimental Data	INACTIVE	CN[C@@H](C)C(=O)N[C@@H](CC)C(=O)N1C[C@@H](O)C[C@H]1Cc(c(c23)ccc(F)c3)c([nH]2)-c([nH]4)c(c(c45)ccc(F)c5)C[C@@H]6C[C@H](O)CN6C(=O)[C@H](CC)NC(=O)[C@H](C)NC
ZINC000085537134	In-house Experimental Data	INACTIVE	C1O[C@@H]2C(=N\O)\C(C)=C[C@@H](C(O3)=O)[C@]2(O)C\1=C\C=C\[C@H](C)[C@H](O[C@@H](C[C@@H]4OC)O[C@@H](C)[C@@H]4O)/C(C)=C/C[C@@H](O5)C[C@H]3C[C@]56CC[C@H](C)[C@H](O6)C7CCCCC7
ZINC000004273446	In-house Experimental Data	INACTIVE	C1CC(C)(C)C[C@H]([C@]12C(=O)O)C=3[C@@](C)(CC2)[C@@]4(C)[C@H](CC3)[C@]5(C)[C@@H](CC4)C(C)(C)[C@@H](O)[C@@H](C5)O
ZINC000096006018	In-house Experimental Data	INACTIVE	O[C@]12[C@H](C)CC[C@H](O1)C[C@H](OC)\C(C)=C\C=C\C=C\[C@@H](C)C[C@@H](C)C(=O)[C@H](OC)[C@H](O)C(\C)=C\[C@@H](C)C(=O)C[C@H](OC(=O)[C@H]3N(C(=O)C2=O)CCCC3)[C@@H](C)C[C@@H]4CC[C@@H](O)[C@@H](C4)OC
ZINC000056897521	In-house Experimental Data	INACTIVE	O=[N+]([O-])c(c1)cccc1[C@H](C\2=C(\O)OC(C)C)[C@@H](C(=N)N=C2C)C(=O)OC3CN(C3)C(c4ccccc4)c5ccccc5
ZINC000095544211	In-house Experimental Data	INACTIVE	Brc(c1)c(O)c(Br)cc1C(=O)c(c(o2)CC)c(c23)ccc(c3)S(=O)(=O)Nc4ccc(cc4)S(=O)(=O)Nc5nccs5
ZINC000072209395	In-house Experimental Data	INACTIVE	C1[C@H](O)C[C@@H](O2)[C@@H]2/C=C/C(=O)O[C@H](C)C/C=C/C=C/C=C/C=C/[C@@H](C[C@H](O[C@@]13O)[C@@H]([C@@H](C3)O)C(=O)O)O[C@@H]4O[C@H](C)[C@@H](O)[C@H](N)[C@@H]4O
ZINC000034641109	In-house Experimental Data	INACTIVE	c1cccc(c12)c(c[nH]2)[C@H]3[C@H](C(O)=NC3=O)c(c4)c5cccc(c5n46)CCC6
ZINC000003830924	In-house Experimental Data	INACTIVE	C[C@@H](O1)[C@@H](O)[C@H](N)C[C@@H]1O[C@H](C[C@@](O)(C2)C(=O)C)c(c23)c(O)c4c(c3O)C(=O)c5c(C4=O)cccc5
ZINC000000009073	In-house Experimental Data	INACTIVE	C1CN(C)[C@@H]2Cc(ccc(O)c3O)c3c(c2c14)ccc4
ZINC000000023894	In-house Experimental Data	INACTIVE	c1cccc(NC(=O)C2)c1c(c23)[nH]c4c3cc([N+](=O)[O-])cc4
ZINC000000008558	In-house Experimental Data	INACTIVE	c1cc(N)c2cccc(c2c13)C(=O)NC3=O
ZINC000000538330	In-house Experimental Data	INACTIVE	c1cc(F)ccc1-n2cc(C(=O)O)c(=O)c(c23)cc(F)c(c3)N4CCNCC4
ZINC000035024602	In-house Experimental Data	INACTIVE	Oc1cccc([C@H]2C)c1C(=O)C(=C3O)[C@H]2[C@@H](O)[C@H]([C@@]34O)[C@H](N(C)C)C(O)=C(C4=O)C(=O)N
ZINC000003830766	In-house Experimental Data	INACTIVE	O[C@H]1CC[C@H]([C@]12C)[C@@H]3[C@H](CC2)c4c(CC3)cc(cc4)OC(=O)c5ccccc5
ZINC000004096846	In-house Experimental Data	INACTIVE	O[C@@H]1[C@@H](O)[C@@H](O)[C@@H](O[C@H]1C)OC[C@H]2O[C@H]([C@H](O)[C@@H](O)[C@@H]2O)Oc(c(=O)c(c34)c(O)cc(c4)O)c(o3)-c5ccc(O)c(O)c5
ZINC000004098512	In-house Experimental Data	INACTIVE	COc1ccc(cc1O)-c(cc2=O)oc(c23)cc(cc3O)O[C@@H]4O[C@@H]([C@@H](O)[C@H](O)[C@H]4O)CO[C@@H]5O[C@@H](C)[C@H](O)[C@@H](O)[C@H]5O
ZINC000004095717	In-house Experimental Data	INACTIVE	CC[C@@H](C(C)C)CC[C@@H](C)[C@@H](CC1)[C@@](C)(CC[C@@H]23)[C@@H]1[C@@H]2CC=C([C@@]34C)C[C@@H](O)CC4
ZINC000004096712	In-house Experimental Data	INACTIVE	CC[C@@H](C(C)C)/C=C/[C@@H](C)[C@@H](CC1)[C@@](C)(CC[C@@H]23)[C@@H]1[C@@H]2CC=C([C@@]34C)C[C@@H](O)CC4
ZINC000004097812	In-house Experimental Data	INACTIVE	C/C=C(C(C)C)/CC[C@@H](C)[C@@H](CC1)[C@@](C)(CC[C@@H]23)[C@@H]1[C@@H]2CC=C([C@@]34C)C[C@@H](O)CC4
ZINC000003871615	In-house Experimental Data	INACTIVE	n1cnc(N)c(c12)ncn2[C@@H]3O[C@H]([C@@H](O)[C@@H]3O)CO[P@@](=O)(O)O[P@@](=O)(O)OP(=O)(O)O
ZINC000002036915	In-house Experimental Data	INACTIVE	Nc1nc(N)nc(c12)ncc(n2)CNc3ccc(cc3)C(=O)N[C@H](C(=O)O)CCC(=O)O
ZINC000008577218	In-house Experimental Data	INACTIVE	Oc1nc(N)nc(c12)ncc(n2)CNc3ccc(cc3)C(=O)N[C@H](C(=O)O)CCC(=O)O
ZINC000006845558	In-house Experimental Data	INACTIVE	CCCCCCCCS[C@@H]1O[C@H](CO)[C@@H](O)[C@H](O)[C@H]1O
ZINC000000608213	In-house Experimental Data	INACTIVE	Oc1c(Cl)cc(Cl)cc1Sc2cc(Cl)cc(Cl)c2O
ZINC000000001522	In-house Experimental Data	INACTIVE	N=C(N)N/N=C/c1c(Cl)cccc1Cl
ZINC000020149028	In-house Experimental Data	INACTIVE	Clc(c1)c(F)ccc1[C@@H](CO)NC(=O)c2cc(c[nH]2)-c3[nH]ncc3-c4cccc(Cl)c4
ZINC000002005305	In-house Experimental Data	INACTIVE	O=c1[nH]c(N)nc(c12)NC[C@@H](N2C)CNc3ccc(cc3)C(=O)N[C@H](C(=O)O)CCC(=O)O
ZINC000009212427	In-house Experimental Data	INACTIVE	Nc(n1)[nH]c(=O)c(c12)N(C=O)[C@H](CN2)CNc3ccc(cc3)C(=O)N[C@H](C(=O)O)CCC(=O)O
ZINC000004217451	In-house Experimental Data	INACTIVE	n1cnc(N)c(c12)ncn2[C@@H]3O[C@@H]([C@@H](O)[C@H]3O)C[C@@H](N)CC[C@H](N)C(=O)O
ZINC000008214681	In-house Experimental Data	INACTIVE	O[C@@H]1[C@@H](O)[C@H](CO)O[C@H]([C@H]1NC)O[C@H]([C@@]2(O)C=O)[C@@H](O[C@H]2C)O[C@@H]3[C@@H](NC(=N)N)[C@H](O)[C@@H](NC(=N)N)[C@H](O)[C@H]3O
ZINC000096006022	In-house Experimental Data	INACTIVE	CC(C)(C)CC(C)(C)c(cc1C)cc(c1OCCO)Cc2cc(C(C)(C)CC(C)(C)C)cc(c2OCCO)Cc3cc(C(C)(C)CC(C)(C)C)ccc3OCCO
ZINC000008101170	In-house Experimental Data	INACTIVE	CCCCCCCC/C=C/CCCCCCCC(=O)OCCOC[C@H](OCCO)[C@@H]1O[C@@H](OCCO)C[C@H]1OCCO
ZINC000003938642	In-house Experimental Data	INACTIVE	c1cc(O)ccc1C[C@@H](C(=O)O)NC(=O)[C@H](C(C)C)NC(=O)[C@H](CC(=O)O)NC(=O)[C@H](CCCCN)NC(=O)[C@@H](N)CCCNC(=N)N
ZINC000003875660	In-house Experimental Data	INACTIVE	CC[C@@H](C(=O)O)Cc1c(I)cc(I)c(O)c1I
ZINC000003830950	In-house Experimental Data	INACTIVE	CC[C@@H](C(=O)O)Cc1c(I)cc(I)c(N)c1I
ZINC000004217580	In-house Experimental Data	INACTIVE	O=C(O)Cc1cc(I)c(c(I)c1)Oc2ccc(O)c(I)c2
ZINC000003861723	In-house Experimental Data	INACTIVE	O=C(O)[C@@H](N)Cc1cc(I)c(O)c(I)c1
ZINC000008143866	In-house Experimental Data	INACTIVE	OC[C@@H](O)CNC(=O)c1c(I)c(C(=O)NC[C@@H](O)CO)c(I)c(c1I)N(CCO)C(=O)CO
ZINC000003581056	In-house Experimental Data	INACTIVE	CC1(C)N=C(N)N=C(N)N1OCCCOc2cc(Cl)c(Cl)cc2Cl
ZINC000001664865	In-house Experimental Data	INACTIVE	O=S(=O)(O)c(cc1)cc(c12)cc(S(=O)(=O)O)cc2S(=O)(=O)O
ZINC000053683748	In-house Experimental Data	INACTIVE	OC[C@@H]1O[C@@H]([C@@H](O)[C@H](O)[C@H]1O)S[C@@H]2[C@@H](O)[C@H](O)[C@@H](O)O[C@@H]2CO
ZINC000085540333	In-house Experimental Data	INACTIVE	C[C@H]1[C@H](O2)CC[C@H](CC)/C=C/C=C/C[C@H](C)[C@@H](O)[C@](C)(O)C(=O)[C@H](C)[C@@H](O)[C@H](C)C(=O)[C@@H](C)[C@@H](O)[C@H](C)/C=C/C(=O)O[C@@H]1C[C@]23CC[C@@H](C)[C@H](O3)C[C@@H](C)O
ZINC000008214521	In-house Experimental Data	INACTIVE	CCCCCCCCCCCCCCCC(=O)OC[C@@H](NC(=O)C(Cl)Cl)[C@H](O)c1ccc([N+](=O)[O-])cc1
ZINC000003827362	In-house Experimental Data	INACTIVE	C1OC(=O)[C@](O)(CC)c(c12)cc3n(c2=O)Cc4c3nc5c(c4)c([N+](=O)[O-])ccc5
ZINC000001482136	In-house Experimental Data	INACTIVE	N=C(N)c1ccc(cc1)C=C2c(cccc3)c3c(c24)cccc4
ZINC000003860973	In-house Experimental Data	INACTIVE	Oc1c(O)ccc(C2=O)c1C(=O)c(c23)cccc3
ZINC000003861633	In-house Experimental Data	INACTIVE	Oc1c(O)cc(O)c(C2=O)c1C(=O)c(c23)cccc3
ZINC000004097715	In-house Experimental Data	INACTIVE	O[C@@H]1[C@@H](O)[C@@H](O)[C@@H](O[C@H]1C)OC[C@H]2O[C@H]([C@H](O)[C@@H](O)[C@@H]2O)Oc(c3)c(-c4ccc(O)c(O)c4)[o+]c(c35)cc(O)cc5O
ZINC000019795938	In-house Experimental Data	INACTIVE	O=C(C=1)C(O)=C(C)C(=CC=2)C1[C@@](C)(C2[C@@]34C)CC[C@@]4(C)[C@H]5[C@@](C)(CC3)CC[C@](C)(C5)C(=O)O
ZINC000003830958	In-house Experimental Data	INACTIVE	COCC(=O)Nc1c(I)c(C(=O)NC[C@H](O)CO)c(I)c(c1I)C(=O)N(C)C[C@@H](O)CO
ZINC000003830554	In-house Experimental Data	INACTIVE	c1cccc(c12)c(N)c(cc2S(=O)(=O)O)/N=N/c3ccc(cc3)-c4ccc(cc4)/N=N/c(cc5S(=O)(=O)O)c(N)c(c56)cccc6
ZINC000008602787	In-house Experimental Data	INACTIVE	O=S(=O)(O)c(cc1)cc(c12)cc(S(=O)(=O)O)c(O)c2/N=N\c(ccc3S(=O)(=O)O)c(c34)cccc4
ZINC000003874832	In-house Experimental Data	INACTIVE	Oc1ccc(O)c(C2=O)c1C(=O)c(c23)c(O)c(O)cc3
ZINC000008214582	In-house Experimental Data	INACTIVE	c1cccc(c12)C(=O)OC2(c3cc(I)c(O)c(I)c3)c4cc(I)c(O)c(I)c4
ZINC000019855121	In-house Experimental Data	INACTIVE	O=P(O)(O)CN(CP(=O)(O)O)CCN(CP(=O)(O)O)CP(=O)(O)O
ZINC000003875456	In-house Experimental Data	INACTIVE	c1cccc(c12)c(c(o2)CC)C(=O)c3cc(I)c(O)c(I)c3
ZINC000038192021	In-house Experimental Data	INACTIVE	CC[C@@H](C(C)C)CC[C@H](C)[C@@H](CC1)[C@@](C)(CC[C@@H]23)[C@@H]1[C@@H]2CC=C([C@@]34C)C[C@@H](O)CC4
ZINC000008628601	In-house Experimental Data	INACTIVE	O=c1nc(N)[nH]c(c12)NC[C@H](N2C)CCNc3ccc(cc3)C(=O)N[C@H](C(=O)O)CCC(=O)O
ZINC000003831623	In-house Experimental Data	INACTIVE	c1ccc(OC)c(c12)C(=O)c3c(C2=O)c(O)c4c(c3O)[C@H](O[C@H]5C[C@@H](N)[C@@H](O)[C@@H](O5)C)C[C@](C4)(O)/C(C)=N/NC(=O)c6ccccc6
ZINC000001481770	In-house Experimental Data	INACTIVE	CN1CCC(CC1)=C2c(cccc3)c3C(O)c(c24)cccc4
ZINC000005189642	In-house Experimental Data	INACTIVE	CC[C@@]1(O)CC[C@H](O[C@H]1C)[C@@]2(CC)O[C@@H]([C@@H](C2)C)[C@@H](CC)C(=O)[C@@H](C)[C@H](O)[C@@H](C)CCc3ccc(C)c(O)c3C(=O)O
ZINC000003875424	In-house Experimental Data	INACTIVE	O=C(O)[C@H](N)Cc1cc(I)c(O)c(I)c1
ZINC000001587572	In-house Experimental Data	INACTIVE	Nc1nc(N)nc(c12)ncc(n2)CNc3ccc(cc3)C(=O)N[C@@H](C(=O)O)CCC(=O)O
ZINC000003798955	In-house Experimental Data	INACTIVE	CN(C)CCN(C1=O)C(=O)c2cc([N+](=O)[O-])cc(c2c13)ccc3
ZINC000004216021	In-house Experimental Data	INACTIVE	c1ccccc1-c(c2)n(-c(cc3C(=O)O)ccc3O)c(c24)CCc5c4cccc5
ZINC000003775146	In-house Experimental Data	INACTIVE	N=C(N)NCCCCCCC(=O)N[C@H](O)C(=O)NCCCCNCCCN
ZINC000001509324	In-house Experimental Data	INACTIVE	c1cccc(c(N)c2)c1c(c23)cccc3
ZINC000004217551	In-house Experimental Data	INACTIVE	Cc1cc(OI)c(C(C)C)cc1-c2cc(C(C)C)c(OI)cc2C
ZINC000004404007	In-house Experimental Data	INACTIVE	c1cc(Cl)cc(n2)c1c(c(c23)cc(OC)cc3)N[C@@H](C)CCCN(CCCl)CCCl
ZINC000003860382	In-house Experimental Data	INACTIVE	O=C(O)c1cc(I)cc(I)c1O
ZINC000003860369	In-house Experimental Data	INACTIVE	Oc1cccc(C2=O)c1C(=O)c(c23)c(O)ccc3
ZINC000003830769	In-house Experimental Data	INACTIVE	O[C@H]1CC[C@H]([C@@]12C)[C@@H]3[C@@H](CC2)c4c(CC3)cc(cc4)OC(=O)c5ccccc5
ZINC000000000052	In-house Experimental Data	INACTIVE	c1ccc(OC)c(c12)cc([N+](=O)[O-])c3c2c4c(OCO4)cc3C(=O)O
ZINC000005752353	In-house Experimental Data	INACTIVE	C[C@@H]1OC=C(C(=O)OC)[C@H]([C@@H]12)Cc3[n+](C2)ccc4c3[nH]c5c4cccc5
ZINC000003831413	In-house Experimental Data	INACTIVE	COc(c1)c(OC)c(OC)cc1\C=C\C(=O)O[C@H]([C@H](OC)[C@@H]2C(=O)OC)C[C@@H]([C@H]23)CN4[C@H](C3)c5c(CC4)c6c([nH]5)cc(OC)cc6
ZINC000004309761	In-house Experimental Data	INACTIVE	c1cccc(c12)c3c4c(c2=O)ccc5c4c6c(n3)ccc7c6c(n5)c8c(c7=O)cccc8
ZINC000004083606	In-house Experimental Data	INACTIVE	CCCCCC(=O)O[C@](C(=O)C)(CC1)[C@@](C)(CC[C@@H]23)[C@@H]1[C@@H]2CCC([C@@]34C)=CC(=O)CC4
ZINC000003881605	In-house Experimental Data	INACTIVE	C1CC(=O)C=C(CC2)[C@@]1(C)[C@@H](CC3)[C@@H]2[C@@H]([C@]34C)CC[C@@H]4OC(=O)CCc5ccccc5
ZINC000005763835	In-house Experimental Data	INACTIVE	CC(=O)[C@@](O)(CC1)[C@@](C)(CC[C@@H]23)[C@@H]1[C@@H]2C[C@H](C)C([C@@]34C)=CC(=O)CC4
ZINC000008602956	In-house Experimental Data	INACTIVE	Nc1cc(=O)[nH]c(n1)N
ZINC000001530968	In-house Experimental Data	INACTIVE	Oc1c(Cl)cc(Cl)c(Cl)c1Cc2c(O)c(Cl)cc(Cl)c2Cl
ZINC000003830930	In-house Experimental Data	INACTIVE	c1ncccc1C(=O)OC2C(OC(=O)c3cccnc3)C(OC(=O)c4cccnc4)C(OC(=O)c5cccnc5)C(OC(=O)c6cccnc6)C2OC(=O)c7cccnc7
ZINC000001689948	In-house Experimental Data	INACTIVE	c1ccc(N)c(c12)cc3c(c2)cccc3
ZINC000003830941	In-house Experimental Data	INACTIVE	O=C(O)Cn1cc(I)c(=O)c(I)c1
ZINC000003830999	In-house Experimental Data	INACTIVE	O=C(O)[C@@H](N)Cc1cc(I)c(c(I)c1)Oc2ccc(O)c(I)c2
ZINC000038300502	In-house Experimental Data	INACTIVE	OC1=NC(=N)N[C@@H]([C@H]12)NC[C@@H](N2C=O)CNc3ccc(cc3)C(=O)N[C@H](C(=O)O)CCC(=O)O
ZINC000004228236	In-house Experimental Data	INACTIVE	Nc(n1)[nH]c(=O)c(c12)N[C@@H](CN2)CNc3ccc(cc3)C(=O)N[C@@H](C(=O)O)CCC(=O)O
ZINC000001529323	In-house Experimental Data	INACTIVE	n1c(N)nc(N)c(c12)nc(cn2)CN(C)c3ccc(cc3)C(=O)N[C@H](C(=O)O)CCC(=O)O
ZINC000003861630	In-house Experimental Data	INACTIVE	Oc1cc(C)cc(c12)C(=O)c3c(C2=O)c(O)ccc3
ZINC000000001322	In-house Experimental Data	INACTIVE	c1ccc(O)c(C2=O)c1Cc(c23)cccc3O
ZINC000003824868	In-house Experimental Data	INACTIVE	Oc1cc(C)cc(c12)C(=O)c3c(C2=O)c(O)cc(c3)O
ZINC000004097476	In-house Experimental Data	INACTIVE	CC(=O)Nc1c(I)c(NC(=O)C)c(I)c(c1I)C(=O)O
ZINC000003830942	In-house Experimental Data	INACTIVE	Ic1cc(I)c(O)c(c12)nccc2
ZINC000003830212	In-house Experimental Data	INACTIVE	CCCCc(o1)c(c(c12)cccc2)C(=O)c3cc(I)c(c(I)c3)OCCN(CC)CC
ZINC000003775294	In-house Experimental Data	INACTIVE	Oc(c1)c(O)c(O)cc1C(=O)c2ccc(O)c(O)c2O
ZINC000004411268	In-house Experimental Data	INACTIVE	Oc1c(O)cc(O)c(C2=O)c1C(=O)c(c23)c(O)ccc3O
ZINC000005699362	In-house Experimental Data	INACTIVE	c1ccc(O)c(C2=O)c1C(=O)c(c23)c(O)c(O)cc3
ZINC000043677065	In-house Experimental Data	INACTIVE	O[C@H]1CC[C@H]([C@@]12C)[C@@H]3[C@@H](CC2)c4c(CC3)cc(cc4)OC(=O)N(CCCl)CCCl
ZINC000000105309	In-house Experimental Data	INACTIVE	C1OC(=O)[C@](O)(CC)c(c12)cc3n(c2=O)Cc4c3nc5c(c4)cccc5
ZINC000006827619	In-house Experimental Data	INACTIVE	FC1(F)C(F)(F)C(F)(F)C(F)(F)C(F)(C12F)C(F)(F)C(F)(F)C(F)(F)C2(F)F
ZINC000003830962	In-house Experimental Data	INACTIVE	CN(C)/C=N/c1c(I)cc(I)c(c1I)CCC(=O)O
ZINC000003831595	In-house Experimental Data	INACTIVE	CCCC(=O)Nc1c(I)cc(I)c(c1I)C[C@H](CC)C(=O)O
ZINC000060027350	In-house Experimental Data	INACTIVE	c1ccccc1C[C@H](C(=O)N([C@H]2[C@]34O)CCC2)N4C(=O)[C@](O3)(C(C)C)NC(=O)[C@@H](C=5)CN(C)[C@@H]6Cc7c[nH]c(c7c8C56)ccc8
ZINC000008101103	In-house Experimental Data	INACTIVE	ClCCN(CCCl)c(cc1)ccc1CC(=O)O[C@H]2CC[C@H]([C@@]23C)[C@@H]4[C@@H](CC3)c5c(CC4)cc(cc5)OC(=O)Cc6ccc(cc6)N(CCCl)CCCl
ZINC000004214173	In-house Experimental Data	INACTIVE	C1=CC(=O)C=C(CC2)[C@@]1(C)[C@@H]([C@H](C3)O)[C@@H]2[C@@H]([C@]34C)CC[C@]4(O)C(=O)COC(=O)CCCc5ccc(cc5)N(CCCl)CCCl
ZINC000004983927	In-house Experimental Data	INACTIVE	C1C(=O)O[C@@H]([C@H]12)C3=C([C@@H](O2)C)C(=O)c4c(C3=O)cccc4O
ZINC000017953024	In-house Experimental Data	INACTIVE	c1cc(Cl)ccc1Nc(c(/c2)=N\C(C)C)cc(c23)nc4c(cccc4)n3-c5ccc(Cl)cc5
ZINC000003830385	In-house Experimental Data	INACTIVE	C[C@@H](O1)[C@@H](O)[C@H](N)C[C@@H]1O[C@H](C[C@@](O)(C2)C(=O)C)c(c23)c(O)c4c(c3O)C(=O)c5c(C4=O)c(O)ccc5
ZINC000003830635	In-house Experimental Data	INACTIVE	CC(=O)N(O)CCCCCNC(=O)CCC(=O)N(O)CCCCCNC(=O)CCC(=O)N(O)CCCCCN
ZINC000003830627	In-house Experimental Data	INACTIVE	C#C[C@@](O)(CC1)[C@](C)(CC[C@H]23)[C@@H]1[C@H]2CCC([C@]34C)=Cc5c(C4)cno5
ZINC000031544374	In-house Experimental Data	INACTIVE	C1CN(C)[C@@H]2[C@H](O)c(cccc3)c3c(c2c14)c5c(c4)OCO5
ZINC000003871501	In-house Experimental Data	INACTIVE	O=C(O)CN(C1=O)C(=O)c2cccc(c2c13)ccc3
ZINC000001568035	In-house Experimental Data	INACTIVE	N1CCCC[C@@H]1[C@H](O)c2cc(nc(C(F)(F)F)c2)-c3ccc(C(F)(F)F)cc3
ZINC000004215707	In-house Experimental Data	INACTIVE	COc(cc1)cc(c12)c3c([nH]2)ccc4c3c[n+](cc4)CCN5CCC(CC5)C6CCN(CC6)CC[n+](cc7)cc(c78)c9c(cc8)[nH]c1c9cc(cc1)OC
ZINC000004215428	In-house Experimental Data	INACTIVE	c1c(Cl)ccc(c12)n(c(=O)[nH]2)C3CCN(CC3)CCCC(c4ccc(F)cc4)c5ccc(F)cc5
ZINC000004212651	In-house Experimental Data	INACTIVE	c1cc(Cl)ccc1[C@@H](C#N)c(cc2C)c(Cl)cc2NC(=O)c3cc(I)cc(I)c3O
ZINC000000033299	In-house Experimental Data	INACTIVE	c1cccc(c12)n3c(C2=O)nc4c(c3=O)cccc4
ZINC000004098686	In-house Experimental Data	INACTIVE	O1COc2c1ccc(C3=O)c2C(=O)c(c34)cccc4
ZINC000003831114	In-house Experimental Data	INACTIVE	CC(=O)Nc1c(I)c(c(I)c(c1I)N(C)C(=O)C)C(=O)N[C@H]2[C@@H](O)O[C@@H](CO)[C@@H](O)[C@@H]2O
ZINC000000001738	In-house Experimental Data	INACTIVE	c1cccc(c12)C(=O)c3c(C2=O)cn4c3Cc5c(C4)cccc5
ZINC000053684054	In-house Experimental Data	INACTIVE	CC(C)=CCC[C@H](C)[C@H](CC1)[C@@]2(C)CCC(=C3[C@@]12C)[C@@]4(C)[C@H](CC3)C(C)(C)[C@H](O)CC4
ZINC000000038933	In-house Experimental Data	INACTIVE	c1ccccc1-c(o2)cc(=O)c(c23)ccc4c3cccc4
ZINC000003954654	In-house Experimental Data	INACTIVE	c1cccc(c12)Cn3c([C@@H]2C)c4c(c3)C(=O)c5c(C4=O)cccc5O[P@@](=O)(O)OCc6ccccc6
ZINC000001575621	In-house Experimental Data	INACTIVE	c1cccc(C2=O)c1C(c(c23)cccc3)=C4c(cccc5)c5C(=O)c(c46)cccc6
ZINC000000000706	In-house Experimental Data	INACTIVE	O1COc(c1c23)ccc3c4c([n+](C)c2)c5c(cc4)cc6c(c5)OCO6
ZINC000000057645	In-house Experimental Data	INACTIVE	c1cccc(cc2)c1c(c23)c(=O)cc(o3)-c4ccccc4
ZINC000001693021	In-house Experimental Data	INACTIVE	CC(C)N[C@H](C12)[C@@](O)(C(CC1)CC2)c3ccc(Cl)c(Cl)c3
ZINC000001566379	In-house Experimental Data	INACTIVE	O=C(O)[C@H](C)c(cc1)cc(c12)Cc3c2cccc3
ZINC000000000978	In-house Experimental Data	INACTIVE	CN1CCC(CC1)=C2c(cccn3)c3Oc(c24)cccc4
ZINC000039403999	In-house Experimental Data	INACTIVE	c1cc(C)cc(c12)c(C)nc(n2)Nc3nc(cc(=O)[nH]3)-c4cnc(nc4C)N5CCC(C)CC5
ZINC000000798558	In-house Experimental Data	INACTIVE	O1COc(c12)cc(cc2)NC(=O)C3CCN(CC3)C(=O)c4ccc(cc4)-c5ccccc5
ZINC000008594542	In-house Experimental Data	INACTIVE	c1ccccc1[C@H](C)CNC(=O)c2ccc(cc2)Nc(n3)c(nnn4)n4c(c35)cccc5
ZINC000085649774	In-house Experimental Data	INACTIVE	CCCN1CCN(CC1)CCNC(=O)c2ccc(cc2)Nc3ccnc(n3)-c4cccc(F)c4
ZINC000043100810	In-house Experimental Data	INACTIVE	O=[N+]([O-])c(c1)nc(n12)O[C@](C)(C2)COc3ccc(cc3)N4CCC(CC4)Oc5ccc(OC(F)(F)F)cc5
ZINC000001550477	In-house Experimental Data	INACTIVE	CS(=O)(=O)CCNCc1ccc(o1)-c(cc2)cc(c23)c(ncn3)Nc4ccc(c(Cl)c4)OCc5cccc(F)c5
ZINC000015919406	In-house Experimental Data	INACTIVE	[nH]1nnnc1-c(cc2=O)oc(c23)cc(cc3)NC(=O)c4ccc(cc4)OCCCCc5ccccc5
ZINC000068202099	In-house Experimental Data	INACTIVE	FC(F)(F)Oc(cc1)ccc1-c2cccc(c2C)C(=O)Nc3ccc(nc3)N4C[C@H](C)O[C@H](C)C4
ZINC000000538550	In-house Experimental Data	INACTIVE	O=C(C1)Nc(c12)cc(Cl)c(c2)CCN3CCN(CC3)c(ns4)c(c45)cccc5
ZINC000000538069	In-house Experimental Data	INACTIVE	CNc1cc(OC)c(cc1Cl)C(=O)N[C@@H]2CCN([C@@H]2C)Cc3ccccc3
ZINC000043195878	In-house Experimental Data	INACTIVE	O=C(O)Cn1nnc(n1)-c2cc(no2)N3CCC(CC3)Oc4cc(F)ccc4Br
ZINC000066111849	In-house Experimental Data	INACTIVE	n1ncccc1NC(=O)N2CCC(CC2)=Cc3cccc(c3)Oc4ccc(C(F)(F)F)cn4
ZINC000066097792	In-house Experimental Data	INACTIVE	N#Cc(c1Cl)ccc(c1C)N[C@H]([C@H](C)O)c2nnc(o2)-c3ccc(C#N)cc3
ZINC000040379938	In-house Experimental Data	INACTIVE	CC(=O)NC[C@H]1CN(C(=O)O1)c2ccc(c(F)c2)-c3ccc(cc3)CNCc4cn[nH]n4
ZINC000013980453	In-house Experimental Data	INACTIVE	CNC(=O)c1ccc(C)c(c1)-n2c(C)cc(c(Br)c2=O)OCc3ccc(F)cc3F
ZINC000001549989	In-house Experimental Data	INACTIVE	O=C(O)COc1ccc(cc1C)SCc2sc(nc2C)-c3ccc(C(F)(F)F)cc3
ZINC000013812765	In-house Experimental Data	INACTIVE	Clc1cccc(Cl)c1-c(c2)c(=O)n(C)c(c23)nc(nc3)Nc4ccc(cc4)N5CCOCC5
ZINC000001481956	In-house Experimental Data	INACTIVE	O[C@@H]1CCCn(c12)c(=O)c(c(n2)C)CCN3CCC(CC3)c(no4)c(c45)ccc(F)c5
ZINC000026251015	In-house Experimental Data	INACTIVE	c1cc(Cl)cc(c12)nccc2N3CCN(CC3)CCCN4CCN(CC4)c(ccn5)c(c56)ccc(Cl)c6
ZINC000072190221	In-house Experimental Data	INACTIVE	N1CCOC[C@@H]1COC(=O)Nc(c2)c(C)c(n23)c(ncn3)Nc(cc4)cc(c45)cnn5Cc6cccc(F)c6
ZINC000146905479	In-house Experimental Data	INACTIVE	CNC(=O)c1ccccc1Nc2nc(ncc2Cl)Nc(cc3)c(OC)c(c34)CCC[C@@H](C4)N5CCN(CC5)CCO
ZINC000043204100	In-house Experimental Data	INACTIVE	FC(F)(F)c(c1)c(F)ccc1-c(cn2C)nc2C3CCN(CC3)c(ncn4)c(c45)cn[nH]5
ZINC000059749972	In-house Experimental Data	INACTIVE	Cc1cn(cn1)-c2cc(cc(C(F)(F)F)c2)NC(=O)c3ccc(C)c(c3)Nc4nccc(n4)-c5cnccn5
ZINC000018710085	In-house Experimental Data	INACTIVE	FC(F)(F)c(cc1)ccc1Nc(n2)n(C)c(c23)ccc(c3)Oc4ccnc(c4)-c5ncc(C(F)(F)F)[nH]5
ZINC000003816510	In-house Experimental Data	INACTIVE	C1CCCC1Oc(cc2O)ccc2C(=O)c(cc3CCC(=O)O)ccc3OCc(cc4)cc(c45)onc5O
ZINC000100071772	In-house Experimental Data	INACTIVE	CN1C(=O)[C@@H](CC)N(C(C)C)c(c12)nc(nc2)Nc3ccc(cc3OC)C(=O)N[C@@H]4CC[C@H](CC4)N5CCN(CC5)CC6CC6
ZINC000013829435	In-house Experimental Data	INACTIVE	c1cnccc1-c(cn2)c(n23)ncc(c3)-c4ccc(cc4)OCCN5CCCCC5
ZINC000117522788	In-house Experimental Data	INACTIVE	O=C(O)C[C@@H](CC1)c(c12)[nH]c3c2cc(cc3)OCc4ccc(c(C(F)(F)F)c4)C5CCCC5
ZINC000117040414	In-house Experimental Data	INACTIVE	CC(C)(C)c(cc1)ccc1-c2c(C)cc(cc2C)O[C@@H](CCC(F)(F)F)c3ccc(cc3)C(=O)NCCC(=O)O
ZINC000001483899	In-house Experimental Data	INACTIVE	c1ccccc1-c(oc2C)nc2CCOc(c(c34)ccs4)ccc3C[C@H]5SC(=O)NC5=O
ZINC000003830974	In-house Experimental Data	INACTIVE	CC[C@H](C)n1ncn(c1=O)-c2ccc(cc2)N3CCN(CC3)c4ccc(cc4)OC[C@@H](O5)CO[C@@]5(Cn6cncn6)c7ccc(Cl)cc7Cl
ZINC000001612996	In-house Experimental Data	INACTIVE	C1OC(=O)[C@](O)(CC)c(c2)c1c(=O)n(C3)c2c(c34)nc5c(c4CC)cc(cc5)OC(=O)N6CCC(CC6)N7CCCCC7
ZINC000003871832	In-house Experimental Data	INACTIVE	COc1ccc(cc1OC)CCN(C)CCC[C@](C#N)(C(C)C)c2ccc(OC)c(c2)OC
ZINC000003938482	In-house Experimental Data	INACTIVE	CC[C@@H]([C@H](C)O)n1ncn(c1=O)-c2ccc(cc2)N3CCN(CC3)c4ccc(cc4)OC[C@@H](C5)CO[C@@]5(Cn6cncn6)c7ccc(F)cc7F
ZINC000150338755	In-house Experimental Data	INACTIVE	c1cc(Cl)ccc1C(C2)=C(CCC2(C)C)CN3CCN(CC3)c4ccc(c(c4)Oc(cn5)cc(c56)cc[nH]6)C(=O)NS(=O)(=O)c7ccc(c([N+](=O)[O-])c7)NCC8CCOCC8
ZINC000043204048	In-house Experimental Data	INACTIVE	C1COCCN1CCCOc(c(c2)OC)cc(c23)nccc3Oc4ccc(cc4F)NC(=O)C5(CC5)C(=O)Nc6ccc(F)cc6
ZINC000003842798	In-house Experimental Data	INACTIVE	FC(F)(F)c(cc1)ccc1-c(cc2)ccc2CN(CCN(CC)CC)C(=O)Cn(c(c34)CCC4)c(nc3=O)SCc5ccc(F)cc5
ZINC000003915436	In-house Experimental Data	INACTIVE	COc(c1)c(OC)cc(c12)CN(CC2)CCc3ccc(cc3)NC(=O)c(ccc4)c(c45)[nH]c6c(c5=O)cccc6OC
ZINC000011616152	In-house Experimental Data	INACTIVE	CO[C@@H](C1(C)C)[C@@H](OC(=O)N)[C@@H](O)[C@H](O1)Oc(cc2)c(C)c(c23)oc(=O)c(c3O)NC(=O)c4ccc(O)c(c4)CC=C(C)C
ZINC000070466416	In-house Experimental Data	INACTIVE	COc(c1)c(OC)cc(c12)c(ccn2)Oc3ccc(cc3)NC(=O)C4(CC4)C(=O)Nc5ccc(F)cc5
ZINC000003817105	In-house Experimental Data	INACTIVE	COCC(=O)NC/C=C/c(cc1)cc(c12)c(ncn2)Nc3ccc(c(C)c3)Oc4ccc(C)nc4
ZINC000068204830	In-house Experimental Data	INACTIVE	COC(=O)N[C@@H](C(C)C)C(=O)N1CCC[C@H]1c2ncc([nH]2)-c3ccc(cc3)-c4ccc(cc4)-c5cnc([nH]5)[C@@H]6CCCN6C(=O)[C@H](C(C)C)NC(=O)OC
ZINC000084759273	In-house Experimental Data	INACTIVE	CCCCCCO[C@@H](C)c1cccc(c1OC)-c2csc(n2)NC(=O)c3cc(Cl)c(c(Cl)c3)/C=C(\C)C(=O)O
ZINC000003930629	In-house Experimental Data	INACTIVE	O=C(O)c1ccccc1Oc2cccc(c2CCC)OCCCOc3cc(O)c(cc3CC)-c4ccc(F)cc4
ZINC000043100953	In-house Experimental Data	INACTIVE	Cn1nnc(n1)-c2ccc(cn2)-c3ccc(cc3F)N4C[C@@H](OC4=O)COP(=O)(O)O
ZINC000034842512	In-house Experimental Data	INACTIVE	CC(C)c1cc(nnc1O)Oc2c(Cl)cc(cc2Cl)-n3nc(C#N)c(O)nc3=O
ZINC000023129008	In-house Experimental Data	INACTIVE	Cc1ccccc1-c2cccc(c2)CN(CC3)CCn(c34)c(nn4)CCNC(=O)[C@H]5CCCO5
ZINC000034711856	In-house Experimental Data	INACTIVE	FC(F)(F)c(c1)cccc1CNC(=O)c2csc(n2)-c3ccc(cc3)OCc4cccc(F)c4
ZINC000005060871	In-house Experimental Data	INACTIVE	CC(C)NS(=O)(=O)c1ccc(cc1)CCC(=O)N2CCC(CC2)Cc3ccccc3
ZINC000006653053	In-house Experimental Data	INACTIVE	N#Cc1ccc(cc1)-c2ccc(cc2)OCC(=O)c(cc3)cc(c34)NC(=O)CO4
ZINC000007091247	In-house Experimental Data	INACTIVE	CC(=O)Nc1ccc(c(F)c1)C(=O)COc2ccc(cc2)-c3ccc(C#N)cc3
ZINC000008995439	In-house Experimental Data	INACTIVE	COc1ccc(Cl)cc1C(=O)Nc2ccc(cc2)N3CCN(CC3)C(=O)c4ccco4
ZINC000009883490	In-house Experimental Data	INACTIVE	c1cccc(c12)C(=NS2(=O)=O)N[C@@H](C)C(=O)Nc3cccc(c3)-c(n4)sc(c45)cccc5
ZINC000014084289	In-house Experimental Data	INACTIVE	N#Cc1ccc(cc1)CN2CCN(CC2)C(=O)c3cccc(c3)S(=O)(=O)NC[C@@H]4CCCO4
ZINC000014246495	In-house Experimental Data	INACTIVE	FC(F)(F)c1ccccc1NC(=O)CN2CCN(CC2)C(=O)c3cccc(c3)CN4CCCC4=O
ZINC000015065071	In-house Experimental Data	INACTIVE	C1CCCCN1C(=O)c2ccc(cc2)OC3CCN(CC3)Cc(c[nH]4)c(c45)cccc5
ZINC000021659955	In-house Experimental Data	INACTIVE	[nH]1ncnc1SCC(=O)Nc2ccc(cc2)C(=O)N3CCN(CC3)c4ccc(F)cc4
ZINC000032857572	In-house Experimental Data	INACTIVE	COc1ccc(cc1)CCC2CCN(CC2)C(=O)c3ccc(cc3)CNC(=O)N
ZINC000032865079	In-house Experimental Data	INACTIVE	CCOc1ccc(cc1)CCC2CCN(CC2)C(=O)c(cc3)cc(c34)[nH]c(=O)c(=O)[nH]4
ZINC000033077514	In-house Experimental Data	INACTIVE	C1CCN(C(=O)C)c(c12)ccc(c2)S(=O)(=O)N3CCC(CC3)C(=O)Nc4cccc(c4)CN5CCCC5
ZINC000033277919	In-house Experimental Data	INACTIVE	COc1ccccc1NC(=O)N(C)CCc2noc(n2)-c3ccc(cc3)C(=O)NCc4cccc(C)c4
ZINC000065032418	In-house Experimental Data	INACTIVE	Cc1ccc(s1)-c2nc(cs2)-c3ccc(cc3)-c4noc(n4)CNS(=O)(=O)c5ccccc5
ZINC000034712096	In-house Experimental Data	INACTIVE	FC(F)(F)c(c1)cccc1CNC(=O)c2csc(n2)-c3ccc(cc3)OCc4cc(F)ccc4F
ZINC000008991244	In-house Experimental Data	INACTIVE	COc1ccccc1N2CCN(CC2)C(=O)COc(cc3)cc(c34)occ(c4=O)-c5ccccc5
ZINC000040139580	In-house Experimental Data	INACTIVE	CNC(=O)COc1ccc(cc1OC)/C=C/c(n2)oc(c23)ccc(c3)-c4ccccc4
ZINC000040161423	In-house Experimental Data	INACTIVE	Cc1ccc(cc1)-c2ccc(cc2)OCC(=O)Nc3cccc(c3)S(=O)(=O)N(C)c4ccccc4
ZINC000048262349	In-house Experimental Data	INACTIVE	O=C1CN(CCN1)S(=O)(=O)c2cccc(c2)C(=O)Oc3ccc(cc3)-c4ccccc4
ZINC000012863378	In-house Experimental Data	INACTIVE	C1CCC[C@H]([C@]12O)CN(CC2)C(=O)CCc(c(=O)o3)c(C)c(c34)ccc(c4)OCc(ccc5)c(c56)cccc6
ZINC000085893593	In-house Experimental Data	INACTIVE	N=C(N)NCCC[C@@H](C(=O)O)NC(=O)[C@@H](CC(C)C)NC(=O)[C@H](Cc1ccccc1)NC(=O)COc(cc2O)cc(c23)occ(c3=O)-c(cc4)cc(c45)OCCO5
ZINC000070687235	In-house Experimental Data	INACTIVE	c1cccc2c1[nH]c3c2CCN([C@@]34C)C(=O)N(C4=O)c5ccc(cc5)C(=O)Nc6ccc(cc6)Oc7ccccc7
ZINC000011679756	In-house Experimental Data	INACTIVE	Cc(c1)c(C)ccc1N(N=C2C)C(=O)C\2=N/Nc3cccc(c3O)-c4cccc(c4)C(=O)O
[truncated: 57,202 more rows]
